# Supplementary material for: Genomic landscape of the immunogenicity regulation in skin melanomas with diverse tumor mutation burden
Source: Front Immunol. 2022 Oct 28;13:1006665. doi: 10.3389/fimmu.2022.1006665 (PMC9650672; doi:10.3389/fimmu.2022.1006665)
Supplement: Supplementary Table 1 — Significantly up- and down-regulated genes in skin melanoma (TCGA-SKCM). [file Table_1.xlsx]

## Sheet: SKCM_DEGs_LIMMA_UPs
				Log2FC (1 Cutoff)	q-value (0.01 Cutoff)
PRAME	ENSG00000185686.17	281.93	0.12	7.981	0
RP11-40C6.2	ENSG00000219928.2	776.745	2.365	7.853	0
IGHG1	ENSG00000211896.6	1016.22	3.445	7.838	3e-204
SPP1	ENSG00000118785.13	230.463	0.89	6.936	3.61e-305
SERPINE2	ENSG00000135919.12	886.267	7.06	6.782	0
PMEL	ENSG00000185664.14	3360.82	34.189	6.578	4.34e-135
IGHG3	ENSG00000211897.7	119.858	0.335	6.5	6.02e-190
GDF15	ENSG00000130513.6	198.624	1.765	6.174	1.95e-233
IGKC	ENSG00000211592.6	1430.59	20.05	6.088	4.06e-147
S100A1	ENSG00000160678.11	1277.85	18.05	6.069	1.13e-248
IGHG2	ENSG00000211893.3	139.226	1.115	6.051	2.86e-168
IGLC3	ENSG00000211679.2	255.591	3.18	5.94	1.39e-137
TYR	ENSG00000077498.8	335.343	4.675	5.889	9.77e-217
S100B	ENSG00000160307.9	762.608	11.945	5.882	1.61e-305
MIA	ENSG00000261857.6	500.074	7.635	5.859	6.79e-292
MLANA	ENSG00000120215.9	736.529	12.41	5.781	4.88e-165
IGLC2	ENSG00000211677.2	392.187	6.195	5.772	2.86e-135
SLC45A2	ENSG00000164175.14	72.579	0.425	5.69	1.25e-240
IGKV3-11	ENSG00000241351.2	106.13	1.19	5.612	6.81e-153
IGHG4	ENSG00000211892.3	53.56	0.14	5.581	5.7e-167
GJB1	ENSG00000169562.9	81.002	0.73	5.567	1.01e-317
IGLC1	ENSG00000211675.2	138.677	2.505	5.317	5.85e-134
IGKV3-20	ENSG00000239951.1	66.1	0.78	5.236	2.48e-155
IGKV1D-39	ENSG00000251546.1	58.899	0.6	5.226	1.65e-141
LHFPL3-AS1	ENSG00000226869.6	42.529	0.2	5.181	1.38e-190
BCL2A1	ENSG00000140379.7	52.081	0.55	5.098	0
BIRC7	ENSG00000101197.12	60.429	0.84	5.061	4.15e-225
CSAG1	ENSG00000198930.12	29.47	0	4.929	1.56e-147
GPR143	ENSG00000101850.12	107.738	2.86	4.816	1.03e-177
SLC24A5	ENSG00000188467.10	59.141	1.17	4.793	1.53e-236
IGHV3-30	ENSG00000270550.1	29.26	0.15	4.718	4.21e-134
TUBB4A	ENSG00000104833.10	63.249	1.52	4.672	6.59e-244
FCRLA	ENSG00000132185.16	32.311	0.37	4.604	1.02e-238
IGHM	ENSG00000211899.7	37.71	0.615	4.583	8.58e-143
IGKV4-1	ENSG00000211598.2	27.83	0.23	4.551	4.39e-132
SNX10	ENSG00000086300.15	37.299	0.67	4.519	0
MAGEA3	ENSG00000221867.8	21.91	0	4.518	1.68e-148
IGHV3-23	ENSG00000211949.3	26.139	0.19	4.511	9.66e-133
PIGY	ENSG00000255072.1	26.25	0.224	4.476	3.17e-153
IGLV3-25	ENSG00000211659.2	20.16	0	4.403	1.35e-124
IGKV3-15	ENSG00000244437.1	23.381	0.155	4.4	1.97e-138
PLA1A	ENSG00000144837.8	30.189	0.48	4.397	2.34e-193
AP003391.1	ENSG00000281272.1	20.06	0	4.396	1.81e-69
SOX10	ENSG00000100146.16	297.18	13.38	4.374	1.18e-321
GYG2	ENSG00000056998.18	44.929	1.22	4.371	1.15e-226
IGLV2-14	ENSG00000211666.2	29.05	0.465	4.358	3.48e-121
IGKV2-28	ENSG00000244116.3	26.62	0.36	4.344	1.41e-120
MTND4P12	ENSG00000247627.2	25.479	0.34	4.305	4.47e-101
PLP1	ENSG00000123560.13	164.517	7.485	4.286	5.53e-264
QPRT	ENSG00000103485.17	63.65	2.39	4.253	0
LGALS3BP	ENSG00000108679.12	774.326	39.725	4.251	0
FAM167B	ENSG00000183615.5	47.461	1.57	4.237	1.09e-259
SDC3	ENSG00000162512.15	156.888	7.5	4.215	0
TSPAN10	ENSG00000182612.10	37.501	1.13	4.176	4.57e-198
IGLV3-1	ENSG00000211673.2	17.08	0	4.176	2.75e-126
UBD	ENSG00000213886.3	30.21	0.76	4.148	3.42e-175
IGKV1-5	ENSG00000243466.1	20.74	0.24	4.132	9.27e-132
AP1S2	ENSG00000182287.13	142.014	7.215	4.122	0
IGHGP	ENSG00000253755.1	16.27	0	4.11	9.47e-165
LZTS1	ENSG00000061337.15	51.879	2.135	4.076	0
IGKV1-33	ENSG00000242076.2	19.129	0.205	4.062	1.21e-121
BANCR	ENSG00000278910.3	15.5	0	4.044	5.96e-170
APOC1	ENSG00000130208.9	376.654	22.015	4.036	1.84e-188
LINC00518	ENSG00000183674.11	21.381	0.37	4.03	2.22e-257
TUBB3	ENSG00000258947.6	76.05	3.795	4.006	7.05e-286
PEG10	ENSG00000242265.5	32.119	1.09	3.986	2.09e-249
IGLV1-40	ENSG00000211653.2	18.21	0.22	3.977	2.38e-123
UBE2SP2	ENSG00000224126.2	14.72	0	3.975	0
CITED1	ENSG00000125931.10	21.78	0.45	3.974	1.5e-249
PLAT	ENSG00000104368.17	88.652	4.735	3.966	1.9e-278
CXCL9	ENSG00000138755.5	18.82	0.27	3.964	9.77e-162
IGLL5	ENSG00000254709.6	18.16	0.25	3.938	6.19e-127
VGF	ENSG00000128564.6	19.39	0.36	3.906	1.28e-135
ARNT2	ENSG00000172379.18	26.469	0.86	3.884	0
MAGEA6	ENSG00000197172.10	13.71	0	3.879	4.78e-135
EDNRB	ENSG00000136160.14	143.25	8.87	3.869	2.66e-255
CERS1	ENSG00000223802.7	20.639	0.54	3.813	0
CXCL10	ENSG00000169245.5	16.21	0.23	3.807	3.04e-164
IGHV3-21	ENSG00000211947.2	13	0	3.807	9.02e-122
ETV5	ENSG00000244405.7	90.773	5.605	3.796	0
FCGR3A	ENSG00000203747.9	29.91	1.245	3.783	2.83e-217
IGLV2-23	ENSG00000211660.3	14.22	0.12	3.764	2.09e-132
WARS	ENSG00000140105.17	462.272	33.44	3.75	8.88e-317
LEF1	ENSG00000138795.9	71.858	4.44	3.743	6.82e-265
DUSP4	ENSG00000120875.8	73.282	4.715	3.7	0
CA14	ENSG00000118298.10	34.35	1.73	3.695	1.4e-133
IFI6	ENSG00000126709.14	278.724	20.885	3.676	2.45e-216
IGLV3-21	ENSG00000211662.2	13	0.1	3.67	6.24e-126
MAGEA12	ENSG00000213401.8	11.73	0	3.67	4.44e-128
PDXP	ENSG00000241360.1	27.429	1.255	3.656	0
CHST11	ENSG00000171310.10	29.611	1.45	3.643	0
MARCKSL1	ENSG00000175130.6	279.847	21.655	3.632	0
IGLV3-19	ENSG00000211663.2	11.39	0	3.631	1.54e-103
ARPC1B	ENSG00000130429.12	600.615	47.975	3.619	0
IGLV1-44	ENSG00000211651.3	13.08	0.16	3.601	7.21e-115
NES	ENSG00000132688.10	94.64	6.905	3.597	2.36e-237
FCGR1A	ENSG00000150337.13	15.22	0.34	3.597	5.04e-250
HMCN1	ENSG00000143341.11	38.419	2.26	3.596	3.43e-228
IGHV1-69-2	ENSG00000280411.1	10.95	0	3.579	4.45e-124
NRP2	ENSG00000118257.16	69.54	4.94	3.57	2.12e-301
TRIM63	ENSG00000158022.6	32.789	1.86	3.562	1.78e-142
IGHV4-59	ENSG00000224373.3	10.77	0	3.557	2.41e-117
CD68	ENSG00000129226.13	170.815	13.605	3.556	3.06e-198
RXRG	ENSG00000143171.12	22.38	0.99	3.554	1.31e-137
CPN1	ENSG00000120054.11	10.61	0	3.537	3.91e-186
CCL5	ENSG00000271503.5	28.33	1.53	3.535	2.81e-198
TRPV2	ENSG00000187688.14	76.882	5.735	3.532	8.43e-293
CSAG3	ENSG00000268916.5	10.51	0	3.525	2.03e-118
IGHV3-33	ENSG00000211955.2	11.31	0.07	3.524	4.93e-115
BAMBI	ENSG00000095739.10	53.708	3.825	3.503	6.04e-229
PLOD3	ENSG00000106397.11	258.406	21.989	3.496	0
PAX3	ENSG00000135903.18	25.941	1.395	3.492	0
IGLV1-47	ENSG00000211648.2	10.2	0	3.485	1.27e-110
C1QC	ENSG00000159189.11	149.044	12.545	3.47	8.15e-184
IGHV5-51	ENSG00000211966.2	10.08	0	3.47	9.32e-123
C1QB	ENSG00000173369.15	171.872	14.63	3.467	2.17e-168
FOXD3-AS1	ENSG00000230798.5	21.421	1.04	3.458	0
TMEM229B	ENSG00000198133.8	19.58	0.895	3.441	0
SPRY4	ENSG00000187678.8	43.021	3.065	3.437	5.01e-240
RP11-599J14.2	ENSG00000256673.1	11.96	0.2	3.433	5.15e-206
PYCR1	ENSG00000183010.16	57.348	4.415	3.43	0
EIF5AP4	ENSG00000234743.1	11.88	0.2	3.424	0
FCGR2A	ENSG00000143226.13	53.149	4.05	3.423	9.69e-250
COTL1	ENSG00000103187.7	180.692	15.955	3.422	0
PHACTR1	ENSG00000112137.16	36.111	2.48	3.415	7.02e-257
GPM6B	ENSG00000046653.14	65.312	5.255	3.406	5.55e-269
MMP9	ENSG00000100985.7	24.07	1.4	3.385	6.51e-177
RP5-940J5.9	ENSG00000269968.1	9.39	0	3.377	2.21e-102
GAPDHS	ENSG00000105679.8	24.06	1.42	3.372	4.9e-113
IGHA1	ENSG00000211895.4	105.858	9.39	3.362	7.5e-66
STEAP1B	ENSG00000105889.14	13.01	0.375	3.349	9.76e-235
LYPD1	ENSG00000150551.10	12.35	0.31	3.349	2.42e-205
ALX1	ENSG00000180318.3	14.01	0.48	3.342	0
RRM2	ENSG00000171848.13	28.739	1.945	3.336	2.61e-281
CSPG4	ENSG00000173546.7	74.588	6.5	3.333	4.39e-192
CTC-231O11.1	ENSG00000253522.3	13.62	0.46	3.324	7.88e-258
FTH1P7	ENSG00000232187.1	31.701	2.3	3.309	0
CCL18	ENSG00000275385.1	13.91	0.505	3.308	2.6e-158
BST2	ENSG00000130303.12	206.442	20.12	3.296	6.01e-178
IGHV4-39	ENSG00000211959.2	8.8	0	3.293	8.33e-113
SNCA	ENSG00000145335.15	144.066	13.825	3.291	7.43e-255
TREM2	ENSG00000095970.16	10.98	0.23	3.284	2.78e-275
APOC2	ENSG00000234906.8	11.19	0.255	3.28	5.34e-149
C1QA	ENSG00000173372.16	168.475	16.6	3.267	1.35e-179
CKS1BP3	ENSG00000268942.2	8.62	0	3.266	4.52e-228
KIAA0101	ENSG00000166803.10	33.451	2.59	3.262	1.04e-285
UBE2S	ENSG00000108106.13	89.479	8.505	3.251	0
LIMD2	ENSG00000136490.8	60.58	5.475	3.25	8.67e-294
IGLV2-11	ENSG00000211668.2	10.06	0.18	3.228	3.05e-109
APOC4-APOC2	ENSG00000224916.8	18.01	1.055	3.21	1.1e-149
SLC7A5	ENSG00000103257.8	163.755	16.905	3.202	1.25e-229
ETV4	ENSG00000175832.12	59.182	5.54	3.202	5.32e-287
IL12RB2	ENSG00000081985.10	13.11	0.54	3.196	1.56e-194
IGSF11	ENSG00000144847.12	15.5	0.8	3.196	2.55e-258
IGHV1-18	ENSG00000211945.2	8.1	0	3.186	4.57e-113
TBC1D7	ENSG00000145979.17	119.361	12.33	3.175	3e-302
SLC6A15	ENSG00000072041.16	16.61	0.955	3.171	4.42e-213
MYBL2	ENSG00000101057.15	20.849	1.43	3.169	3.76e-308
RGS20	ENSG00000147509.13	28.489	2.28	3.168	2.8e-225
CDH19	ENSG00000071991.8	21.04	1.455	3.166	7.74e-163
KDELR3	ENSG00000100196.10	34.501	2.955	3.166	2.56e-288
MITF	ENSG00000187098.14	71.199	7.065	3.162	1.2e-205
LYZ	ENSG00000090382.6	68.569	6.795	3.158	1.28e-131
GAPLINC	ENSG00000266835.5	9.68	0.2	3.154	2.75e-272
ETV1	ENSG00000006468.13	21.891	1.59	3.144	1.26e-231
CDKN2A	ENSG00000147889.16	14.8	0.79	3.142	8.85e-132
IGLV1-51	ENSG00000211644.2	13.12	0.6	3.142	3.69e-104
RTP4	ENSG00000136514.2	12.71	0.57	3.126	4.42e-318
TYMS	ENSG00000176890.15	71.011	7.255	3.125	2.01e-315
GNG2	ENSG00000186469.8	34.649	3.1	3.12	7.52e-232
POPDC3	ENSG00000132429.9	9.05	0.16	3.115	2.87e-204
RENBP	ENSG00000102032.12	86.168	9.155	3.102	1.14e-288
DUXAP8	ENSG00000206195.10	12.21	0.54	3.101	7.19e-236
HILS1	ENSG00000188662.6	10.96	0.4	3.095	3.28e-319
ABCB5	ENSG00000004846.16	9.97	0.29	3.088	4.23e-109
RP11-1055B8.3	ENSG00000262223.6	18.539	1.3	3.087	1.11e-172
SLC16A4	ENSG00000168679.17	14.18	0.79	3.084	2.33e-320
CD63	ENSG00000135404.11	3258.29	384.062	3.081	0
SGCD	ENSG00000170624.13	16.24	1.04	3.079	7.93e-252
ST3GAL4	ENSG00000110080.18	147.932	16.756	3.068	0
LDHB	ENSG00000111716.12	641.185	76.079	3.059	0
PNMAL1	ENSG00000182013.17	13.07	0.69	3.058	1.38e-197
STMN1	ENSG00000117632.20	381.33	45.165	3.05	0
RAB17	ENSG00000124839.12	32.919	3.11	3.045	8.91e-184
IGKV2D-28	ENSG00000242534.2	7.25	0	3.044	1e-103
NAT8L	ENSG00000185818.7	11.63	0.54	3.036	2.11e-212
IGKV1-17	ENSG00000240382.3	7.19	0	3.034	1.68e-106
LILRB4	ENSG00000186818.12	11.52	0.535	3.028	3.81e-201
FDCSP	ENSG00000181617.5	7.92	0.095	3.026	8.77e-114
BACE2	ENSG00000182240.15	184.042	21.795	3.021	1.13e-302
LINC01296	ENSG00000244306.9	9.74	0.34	3.003	1.22e-227
DUSP6	ENSG00000139318.7	114.277	13.44	2.997	4.72e-246
PLXNC1	ENSG00000136040.8	26.711	2.49	2.989	9.45e-212
PIK3CD-AS2	ENSG00000231789.2	11.99	0.64	2.986	0
PIR	ENSG00000087842.10	90.747	10.595	2.984	2.94e-170
CALU	ENSG00000128595.16	200.505	24.595	2.977	2.28e-289
RP11-374M1.2	ENSG00000231527.5	12.7	0.74	2.977	1.41e-191
RP11-73M18.2	ENSG00000256500.5	7.63	0.1	2.972	0
SCD	ENSG00000099194.5	124.077	14.985	2.968	6.37e-189
PLEKHB1	ENSG00000021300.13	39.229	4.16	2.963	1.67e-158
JCHAIN	ENSG00000132465.10	15.53	1.13	2.956	1.27e-83
MLPH	ENSG00000115648.13	173.729	21.585	2.952	1.92e-127
RASSF3	ENSG00000153179.11	47.1	5.225	2.95	3.59e-312
C4orf48	ENSG00000243449.6	26.17	2.545	2.938	8.04e-259
ROPN1	ENSG00000065371.17	14.54	1.04	2.929	4.65e-176
NQO1	ENSG00000181019.12	72.098	8.615	2.926	3.21e-185
MZB1	ENSG00000170476.15	8.33	0.23	2.923	9.58e-129
SDSL	ENSG00000139410.14	14.87	1.1	2.918	0
PTPRJ	ENSG00000149177.12	22.579	2.125	2.916	0
PHLDA1	ENSG00000139289.13	76.569	9.295	2.914	1.15e-289
CCL3	ENSG00000277632.1	10.6	0.54	2.913	1.59e-204
FKBP11	ENSG00000134285.10	98.407	12.195	2.913	3.83e-296
CTSZ	ENSG00000101160.13	408.586	53.619	2.907	8.81e-296
CHCHD6	ENSG00000159685.10	143.19	18.25	2.905	4.36e-215
TRIB2	ENSG00000071575.11	117.538	14.905	2.898	2.04e-314
C10orf90	ENSG00000154493.17	11.52	0.69	2.889	4.66e-236
CENPF	ENSG00000117724.12	36.44	4.055	2.889	6.53e-244
MAGEA2	ENSG00000268606.5	6.4	0	2.888	1.61e-119
NKG7	ENSG00000105374.9	15.46	1.225	2.887	3.3e-145
EXTL1	ENSG00000158008.9	20	1.87	2.871	1.23e-136
ASB9	ENSG00000102048.15	11.64	0.73	2.869	1.04e-261
AURKA	ENSG00000087586.17	17.97	1.61	2.862	0
GPSM3	ENSG00000213654.9	60.601	7.495	2.858	1.18e-321
SDCBP	ENSG00000137575.11	540.705	73.799	2.856	5.54e-249
LINC00473	ENSG00000223414.2	7.24	0.14	2.854	3.22e-190
HNRNPCP2	ENSG00000204253.4	15.58	1.305	2.847	0
METRN	ENSG00000103260.8	96.368	12.54	2.846	6.16e-267
RNF157	ENSG00000141576.14	13.45	1.02	2.839	2.94e-272
IGKV1-9	ENSG00000241755.1	6.15	0	2.838	5.66e-100
ITM2C	ENSG00000135916.15	130.498	17.41	2.837	2.8e-251
EVA1A	ENSG00000115363.13	30.239	3.39	2.831	1.39e-202
C10orf11	ENSG00000148655.14	29.72	3.33	2.827	1.37e-261
SHC4	ENSG00000185634.11	9.78	0.52	2.826	5.31e-210
DCT	ENSG00000080166.15	97.247	12.94	2.817	2.96e-50
FTH1P8	ENSG00000219507.4	15.911	1.4	2.817	0
HES6	ENSG00000144485.10	20.91	2.115	2.814	3.75e-239
AC009065.4	ENSG00000279473.1	6.02	0	2.811	0
TTYH3	ENSG00000136295.14	86.21	11.475	2.805	4.42e-292
MOK	ENSG00000080823.21	74.578	9.83	2.803	5.82e-261
DTL	ENSG00000143476.17	11.68	0.82	2.801	2.25e-292
TXNDC5	ENSG00000239264.8	180.53	25.17	2.794	0
CTSS	ENSG00000163131.10	51.771	6.615	2.793	7.46e-168
DBNDD1	ENSG00000003249.13	38.231	4.695	2.784	4.81e-252
IRF4	ENSG00000137265.14	20.549	2.135	2.781	2.34e-181
ORAI2	ENSG00000160991.15	19.24	1.945	2.781	0
TBC1D16	ENSG00000167291.15	63.848	8.445	2.779	3.44e-249
PBK	ENSG00000168078.9	14.03	1.19	2.779	9.05e-258
CDC6	ENSG00000094804.9	11.22	0.785	2.775	4.07e-304
UBE2T	ENSG00000077152.9	28.46	3.315	2.771	0
LY96	ENSG00000154589.6	27.949	3.24	2.771	7.26e-160
BATF2	ENSG00000168062.9	7.96	0.32	2.763	3.97e-273
CCNB1	ENSG00000134057.14	48.931	6.37	2.76	1.06e-297
SLC12A5	ENSG00000124140.12	9.11	0.5	2.753	1.83e-208
TIMP1	ENSG00000102265.11	742.526	109.409	2.752	6.57e-217
KPNA2	ENSG00000182481.8	85.942	11.995	2.742	0
SEZ6L2	ENSG00000174938.14	16.08	1.56	2.738	2.89e-130
LINC00520	ENSG00000258791.7	6.74	0.16	2.738	1.32e-128
AC025048.1	ENSG00000280852.1	5.65	0	2.733	4.67e-216
RP11-629N8.5	ENSG00000280320.1	12.45	1.045	2.717	4.83e-222
FN1	ENSG00000115414.18	630.476	95.097	2.716	4.05e-144
FOXD3	ENSG00000187140.5	8.34	0.43	2.707	7.54e-277
FCMR	ENSG00000162894.11	14.75	1.415	2.705	8.82e-154
CXCL13	ENSG00000156234.7	6.65	0.175	2.703	2.19e-126
CKS2	ENSG00000123975.4	78.351	11.22	2.699	1.28e-277
MYEF2	ENSG00000104177.17	31.93	4.075	2.698	4.4e-234
TUBB2B	ENSG00000137285.9	36.111	4.725	2.697	2.78e-177
TK1	ENSG00000167900.11	41.711	5.585	2.697	2.52e-263
RP5-890E16.4	ENSG00000266341.1	5.48	0	2.696	6.92e-140
NEK6	ENSG00000119408.16	30.969	3.945	2.693	1.50e-311
CTSL	ENSG00000135047.14	222.474	33.655	2.689	3.57e-212
SRP9P1	ENSG00000180581.7	31.939	4.11	2.688	9.11e-101
FOXM1	ENSG00000111206.12	31.07	3.99	2.684	5.79e-300
FMN1	ENSG00000248905.8	31.39	4.045	2.683	3.55e-215
ACOT7	ENSG00000097021.19	136.531	20.43	2.682	0
ARMC9	ENSG00000135931.17	19.34	2.175	2.679	0
TRBC2	ENSG00000211772.8	31.67	4.105	2.678	2.25e-105
PRR11	ENSG00000068489.12	11.35	0.94	2.67	6e-290
CTSB	ENSG00000164733.20	1105.82	173.32	2.667	1.11e-265
ICAM1	ENSG00000090339.8	77.718	11.415	2.665	4.2e-180
ZNF697	ENSG00000143067.4	13.52	1.29	2.665	5.49e-285
CDKN3	ENSG00000100526.19	20.841	2.45	2.662	3.01e-286
FKBP10	ENSG00000141756.18	149.188	22.76	2.66	1.9e-187
ISG15	ENSG00000187608.8	63.561	9.215	2.66	9.97e-159
IGKV1-8	ENSG00000240671.2	5.32	0	2.66	9.78e-105
TRPM1	ENSG00000134160.13	25.251	3.155	2.659	1.06e-64
OAS2	ENSG00000111335.12	16.72	1.81	2.657	4.34e-171
DIRAS1	ENSG00000176490.4	14.72	1.495	2.655	3.24e-216
GYPC	ENSG00000136732.14	195.984	30.27	2.655	4.12e-218
UPP1	ENSG00000183696.13	90.427	13.55	2.652	6.17e-184
CCL4	ENSG00000275302.1	9.54	0.68	2.649	1.85e-167
EMP3	ENSG00000142227.10	347.049	54.74	2.643	5.03e-269
MBP	ENSG00000197971.14	151.218	23.405	2.641	2.21e-107
MFSD12	ENSG00000161091.12	254.848	40.19	2.635	1.27e-244
UBE2C	ENSG00000175063.16	69.661	10.39	2.633	3.97e-239
ANXA5	ENSG00000164111.14	806.035	129.826	2.625	4.61e-310
APOBEC3B	ENSG00000179750.15	9.96	0.78	2.622	1.27e-258
ASF1B	ENSG00000105011.8	15.44	1.675	2.62	2.16e-316
LBX2-AS1	ENSG00000257702.3	12.99	1.275	2.62	1.22e-296
CYP27A1	ENSG00000135929.8	115.76	18.025	2.618	1.62e-240
IGHV3-15	ENSG00000211943.2	5.12	0	2.614	7.55e-103
IGHV4-34	ENSG00000211956.2	5.11	0	2.611	7.22e-119
CENPN	ENSG00000166451.13	21.341	2.685	2.6	0
CDK2	ENSG00000123374.10	173.176	27.815	2.596	5.42e-184
SERPINA1	ENSG00000197249.12	21.64	2.745	2.596	3.26e-105
ELOVL2	ENSG00000197977.3	5.64	0.1	2.594	5.12e-156
FAM64A	ENSG00000129195.15	11.75	1.115	2.592	8.35e-267
CD320	ENSG00000167775.10	100.998	15.94	2.59	0
IL4I1	ENSG00000104951.15	7.12	0.35	2.589	1.69e-189
PARVB	ENSG00000188677.14	95.457	15.085	2.584	5.98e-314
HOXB7	ENSG00000260027.4	23.381	3.065	2.584	9.16e-180
SNRPGP2	ENSG00000264350.1	19.51	2.455	2.57	2.58e-266
PLOD1	ENSG00000083444.16	160.118	26.15	2.569	0
BIRC5	ENSG00000089685.14	22.659	2.995	2.566	1.38e-271
MMP17	ENSG00000198598.6	53.719	8.24	2.566	1.41e-174
2020-09-03	ENSG00000100167.19	8.9	0.68	2.559	8.05e-154
ACP5	ENSG00000102575.10	171.005	28.275	2.555	4.53e-203
LINC01272	ENSG00000224397.5	11.14	1.08	2.545	4.67e-155
AC005943.2	ENSG00000267059.2	4.82	0	2.541	2.16e-106
C2	ENSG00000166278.14	34.881	5.17	2.54	8.07e-128
RAB27A	ENSG00000069974.15	46.099	7.125	2.535	6.24e-231
FTH1P20	ENSG00000226564.1	13.58	1.545	2.518	1.52e-299
GREB1	ENSG00000196208.13	15.64	1.915	2.513	3.32e-154
IGHV1-2	ENSG00000211934.3	4.68	0	2.506	3.63e-92
LINC00920	ENSG00000246898.1	6.44	0.31	2.506	3.59e-225
TRBV25-1	ENSG00000211751.7	14.03	1.66	2.498	2.46e-112
GDF11	ENSG00000135414.9	10.82	1.1	2.493	4.72e-228
PAQR8	ENSG00000170915.8	11.67	1.25	2.493	5.89e-281
NAT14	ENSG00000090971.4	37.629	5.865	2.492	0
GMPR	ENSG00000137198.9	70.379	11.695	2.491	1.36e-81
IGKV1-16	ENSG00000240864.3	4.62	0	2.491	1.41e-97
TNFRSF21	ENSG00000146072.6	23.35	3.35	2.485	4.43e-187
TPX2	ENSG00000088325.15	29.829	4.51	2.484	1.8e-265
IGHV2-5	ENSG00000211937.3	4.58	0	2.48	9.74e-86
EXO1	ENSG00000174371.16	7.51	0.53	2.476	3.27e-312
HSPA8	ENSG00000109971.13	974.554	174.864	2.472	1.55e-241
RLBP1	ENSG00000140522.11	4.54	0	2.47	1.31e-155
CCL4L2	ENSG00000276070.4	5.51	0.18	2.464	4.89e-178
GNG7	ENSG00000176533.12	17.12	2.285	2.464	1.51e-209
CDK5R1	ENSG00000176749.8	12.66	1.48	2.462	2.72e-270
IGHV3-11	ENSG00000211941.3	4.51	0	2.462	1.35e-100
TRIM51	ENSG00000124900.12	4.49	0	2.457	4.09e-196
SNRPEP2	ENSG00000256968.1	14.81	1.88	2.457	4.41e-283
EFR3B	ENSG00000084710.13	7	0.47	2.444	5.86e-308
LINC00998	ENSG00000214194.8	61.239	10.46	2.441	0
LL22NC03-N14H11.1	ENSG00000272872.1	8.16	0.69	2.438	3.78e-182
CNIH3	ENSG00000143786.7	15.84	2.11	2.437	1.88e-205
APOBEC3G	ENSG00000239713.7	14.13	1.8	2.434	2.21e-167
AC005255.3	ENSG00000256210.3	4.4	0	2.433	1.71e-218
MIR4435-2HG	ENSG00000172965.14	64.07	11.05	2.433	9.77e-200
FEN1	ENSG00000168496.3	32.11	5.14	2.431	0
CD14	ENSG00000170458.13	53.76	9.16	2.43	1.56e-142
TTYH2	ENSG00000141540.10	26.159	4.04	2.43	1.84e-198
PAFAH1B3	ENSG00000079462.7	62.318	10.765	2.428	0
STARD3NL	ENSG00000010270.13	36.61	6.005	2.425	1.3e-291
DUXAP9	ENSG00000225210.9	6.19	0.34	2.424	5.18e-212
GPRIN1	ENSG00000169258.6	8.28	0.73	2.423	1.41e-265
ST3GAL5	ENSG00000115525.16	64.048	11.145	2.421	1.17e-226
EN2	ENSG00000164778.4	4.83	0.09	2.419	1.08e-246
CD48	ENSG00000117091.9	10.01	1.06	2.418	1e-147
DLL3	ENSG00000090932.10	4.5	0.03	2.417	3.26e-168
NRROS	ENSG00000174004.5	13.98	1.805	2.417	1.31e-237
TMEM8A	ENSG00000129925.10	73.449	12.96	2.415	2.04e-296
COL22A1	ENSG00000169436.16	4.65	0.06	2.414	8.72e-121
PIK3CD	ENSG00000171608.15	19.38	2.825	2.414	1.34e-236
PLEKHO2	ENSG00000241839.9	52.189	8.98	2.414	7.38e-317
IGLV2-8	ENSG00000278196.1	4.86	0.1	2.413	1.08e-93
PKNOX2	ENSG00000165495.15	12.4	1.52	2.411	1.26e-161
BUB1	ENSG00000169679.14	10.96	1.25	2.41	8.51e-262
GPX8	ENSG00000164294.13	27.83	4.435	2.407	3.63e-229
CDC45	ENSG00000093009.9	12.25	1.5	2.406	2.46e-267
SLAMF7	ENSG00000026751.16	10.06	1.09	2.404	1.45e-127
GLMP	ENSG00000198715.11	182.695	33.725	2.403	3.27e-288
ST3GAL6-AS1	ENSG00000239445.5	7.04	0.52	2.403	1.9e-260
IFI30	ENSG00000216490.3	190.427	35.24	2.401	1.48e-168
CD27	ENSG00000139193.3	7.18	0.55	2.4	5.34e-139
IGLV3-10	ENSG00000211669.2	4.28	0	2.4	1.86e-84
CSAG2	ENSG00000268902.2	4.27	0	2.398	3.56e-111
ARSE	ENSG00000157399.14	5.42	0.22	2.396	4.51e-238
APOE	ENSG00000130203.9	1441.64	273.272	2.395	9.15e-148
PFN2	ENSG00000070087.13	67.018	11.96	2.392	1.01e-192
MAGEA2B	ENSG00000183305.13	4.25	0	2.392	2.85e-115
LSAMP	ENSG00000185565.11	11.74	1.43	2.39	4.65e-167
APOBEC3C	ENSG00000244509.3	47.761	8.33	2.386	2.06e-274
DERL3	ENSG00000099958.14	8.39	0.8	2.383	2.96e-178
TUBB	ENSG00000196230.12	713.118	136.021	2.382	0
PTTG1	ENSG00000164611.12	95.121	17.465	2.38	1.69e-278
ABCD1	ENSG00000101986.11	24.92	3.99	2.377	5.19e-234
LHFPL2	ENSG00000145685.13	31.41	5.245	2.376	2.6e-245
GZMB	ENSG00000100453.12	6	0.36	2.364	1.79e-145
SLC35B4	ENSG00000205060.10	13.18	1.755	2.364	0
KIAA1211	ENSG00000109265.12	5	0.17	2.358	1.37e-263
RP11-549B18.1	ENSG00000259985.1	5.25	0.22	2.357	5.15e-282
RP4-738P15.6	ENSG00000279322.1	4.84	0.14	2.357	5.42e-32
RP1-241P17.4	ENSG00000228532.4	17.759	2.665	2.356	3.18e-133
BCHE	ENSG00000114200.9	19.11	2.94	2.352	2.28e-84
KIRREL	ENSG00000183853.17	34.97	6.045	2.352	6.21e-235
SPARC	ENSG00000113140.10	1630.16	318.621	2.351	3.42e-140
PKN1	ENSG00000123143.12	106.898	20.165	2.35	8.28e-267
UBE2SP1	ENSG00000233966.1	5.83	0.34	2.35	0
ASPHD1	ENSG00000174939.10	6.03	0.38	2.349	5.07e-184
MDK	ENSG00000110492.15	112.61	21.31	2.348	5.22e-113
RP11-138I1.4	ENSG00000265401.1	185.991	35.73	2.348	1.45e-233
FAM26F	ENSG00000188820.12	10.92	1.345	2.346	1.76e-136
CD3E	ENSG00000198851.9	12.31	1.62	2.345	5.45e-112
CEP41	ENSG00000106477.18	14.13	1.995	2.337	0
HSPB1P1	ENSG00000236060.2	8.08	0.8	2.335	4.85e-241
HAGLR	ENSG00000224189.6	7.72	0.73	2.334	1.51e-200
SLC35B2	ENSG00000157593.16	110.982	21.22	2.333	0
KIF20A	ENSG00000112984.11	11.58	1.5	2.331	1.48e-252
IDI2-AS1	ENSG00000232656.7	8.05	0.8	2.33	2.59e-171
DHFRP1	ENSG00000188985.6	6.74	0.54	2.329	7.93e-221
QPCT	ENSG00000115828.15	109.273	20.965	2.328	9.8e-76
HLA-H	ENSG00000206341.7	62.708	11.685	2.328	3.07e-135
CDC20	ENSG00000117399.13	31.26	5.43	2.327	4e-218
SOAT1	ENSG00000057252.12	17.39	2.665	2.327	3.06e-185
GAS2L3	ENSG00000139354.10	12.44	1.68	2.326	3.48e-209
CYBA	ENSG00000051523.10	190.216	37.19	2.324	1.49e-217
MAD2L1	ENSG00000164109.13	16.39	2.475	2.323	6.08e-216
C11orf24	ENSG00000171067.10	72.66	13.765	2.319	0
KIFC1	ENSG00000237649.7	21.819	3.58	2.317	4.26e-261
ADCY1	ENSG00000164742.14	5.47	0.3	2.315	2.23e-155
EIF4EBP1	ENSG00000187840.4	124.18	24.175	2.314	1.47e-254
NCAPH	ENSG00000121152.9	10.61	1.34	2.311	3.34e-288
LINGO1	ENSG00000169783.12	14.42	2.11	2.31	2.5e-122
TRIP13	ENSG00000071539.13	9.5	1.12	2.308	1.08e-281
IKBIP	ENSG00000166130.14	14.21	2.075	2.306	4.59e-231
RP11-10G12.1	ENSG00000244538.1	3.94	0	2.305	0
TNC	ENSG00000041982.14	90.76	17.615	2.301	2.03e-72
DOCK10	ENSG00000135905.18	18.63	2.985	2.3	1.09e-208
KIAA1755	ENSG00000149633.11	10.23	1.285	2.297	1.04e-155
MTHFD1L	ENSG00000120254.15	24.271	4.15	2.295	1.49e-261
A2M	ENSG00000175899.14	293.435	59.28	2.288	7.28e-129
TUBA1B	ENSG00000123416.15	1082.84	221.152	2.287	3.70e-318
ALDH1A3	ENSG00000184254.16	18.03	2.905	2.285	1.26e-101
IGKV1-27	ENSG00000244575.3	3.85	0	2.278	4.94e-89
KIF4A	ENSG00000090889.11	7.81	0.82	2.275	2.68e-288
CHST10	ENSG00000115526.10	13.09	1.92	2.271	0
TYROBP	ENSG00000011600.11	121.389	24.375	2.27	5.39e-151
KIF3C	ENSG00000084731.13	15.74	2.47	2.27	9.84e-250
CD2	ENSG00000116824.4	7.11	0.685	2.267	4.7e-128
SNX8	ENSG00000106266.8	78.172	15.505	2.262	2.9e-249
UCP2	ENSG00000175567.8	50.839	9.825	2.26	2.91e-149
CTSC	ENSG00000109861.15	112.002	22.615	2.259	2.12e-207
G6PC3	ENSG00000141349.8	130.607	26.5	2.259	4.77e-318
DHFR	ENSG00000228716.6	17.869	2.945	2.258	6.1e-262
CNP	ENSG00000173786.16	150.455	30.73	2.255	7.49e-314
CPVL	ENSG00000106066.13	44.28	8.485	2.255	1.75e-124
PLK1	ENSG00000166851.14	22.389	3.9	2.255	1.17e-240
ROPN1B	ENSG00000114547.9	30.681	5.645	2.253	2.78e-129
DNAH14	ENSG00000185842.14	7.43	0.77	2.252	2.78e-266
RP4-529N6.1	ENSG00000205444.2	5.24	0.31	2.252	1.44e-112
IGLV6-57	ENSG00000211640.3	3.75	0	2.248	2.99e-99
C16orf59	ENSG00000162062.14	7.87	0.87	2.246	2.66e-290
LINC00888	ENSG00000240024.5	8.44	0.99	2.246	5.34e-292
NETO2	ENSG00000171208.9	7.96	0.89	2.245	7.09e-198
IGF2BP3	ENSG00000136231.13	3.97	0.05	2.243	7.72e-192
CAPN3	ENSG00000092529.22	198.321	41.171	2.241	9.82e-72
GZMA	ENSG00000145649.7	5.83	0.45	2.236	2.02e-141
ITGB3	ENSG00000259207.7	13.31	2.04	2.235	9.24e-86
RP11-946P6.4	ENSG00000279360.1	3.69	0	2.23	1.75e-190
MESDC1	ENSG00000140406.3	16.89	2.82	2.228	4.48e-270
STAT1	ENSG00000115415.18	97.829	20.105	2.227	9e-170
RAB6B	ENSG00000154917.10	9.56	1.26	2.224	3.08e-171
HSPA13	ENSG00000155304.5	14.89	2.405	2.222	1.15e-215
CEP55	ENSG00000138180.15	7.86	0.9	2.221	8.7e-252
GBP5	ENSG00000154451.14	6.45	0.6	2.219	2.57e-117
PPIAP22	ENSG00000198618.5	324.46	68.895	2.219	0
CRTAC1	ENSG00000095713.13	16	2.665	2.214	3.99e-70
RPS2P55	ENSG00000216866.5	8.15	0.975	2.212	0
HIST1H2BK	ENSG00000197903.7	123.673	25.925	2.211	2.17e-179
CYBB	ENSG00000165168.7	7.69	0.88	2.209	6.67e-134
UHRF1	ENSG00000276043.4	9.73	1.32	2.209	1.18e-225
PSRC1	ENSG00000134222.16	19.61	3.47	2.205	7.41e-240
LGALS1	ENSG00000100097.11	1896.6	411.371	2.202	3.07e-162
MAGED1	ENSG00000179222.17	143.022	30.355	2.2	2.9e-286
PSMB10	ENSG00000205220.11	103.809	21.86	2.197	9.55e-296
ARSB	ENSG00000113273.15	9.61	1.32	2.193	1.74e-307
ATP6V0E2	ENSG00000171130.17	61.819	12.77	2.19	2.9e-179
PPIL1	ENSG00000137168.7	35.931	7.1	2.189	1.48e-277
CCDC167	ENSG00000198937.8	52.399	10.735	2.186	0
PPM1H	ENSG00000111110.11	6.37	0.62	2.186	2.88e-220
TPP1	ENSG00000166340.14	202.825	43.781	2.186	7.14e-292
PKMYT1	ENSG00000127564.16	23.821	4.47	2.182	9.56e-217
NME2	ENSG00000011052.21	49.37	10.115	2.18	8.61e-228
NCAPG	ENSG00000109805.9	8.8	1.165	2.178	7.62e-227
MGAT5B	ENSG00000167889.12	4.93	0.31	2.178	8.75e-152
AL589743.1	ENSG00000279508.1	5.07	0.345	2.174	2.75e-197
COLGALT2	ENSG00000198756.10	4.73	0.27	2.174	4.05e-206
DLGAP5	ENSG00000126787.12	7.07	0.79	2.173	8.24e-221
CDCA5	ENSG00000146670.9	13.98	2.325	2.172	1.23e-261
SMS	ENSG00000102172.15	83.591	17.77	2.172	0
CEACAM1	ENSG00000079385.21	18	3.22	2.171	2.19e-102
WIPF1	ENSG00000115935.16	46.931	9.645	2.171	1.14e-135
ZNF106	ENSG00000103994.16	35.829	7.185	2.17	4.98e-170
B4GALT5	ENSG00000158470.5	33.4	6.65	2.169	2.79e-252
MND1	ENSG00000121211.7	6.85	0.745	2.169	2.35e-290
ICAM3	ENSG00000076662.9	22.031	4.13	2.167	0
TMEM206	ENSG00000065600.12	12.97	2.115	2.165	5.67e-293
SLC15A3	ENSG00000110446.9	53.382	11.13	2.165	7.38e-134
MYO5A	ENSG00000197535.14	35.621	7.165	2.165	1.16e-194
CD79A	ENSG00000105369.9	4.86	0.31	2.161	4.04e-117
TUSC3	ENSG00000104723.20	47.712	9.895	2.161	3.09e-78
HACD1	ENSG00000165996.13	20.18	3.735	2.161	4.57e-146
HOXD13	ENSG00000128714.5	3.47	0	2.16	3.29e-137
MGAT5	ENSG00000152127.8	27.14	5.295	2.16	2.77e-264
NME4	ENSG00000103202.12	166.121	36.45	2.158	0
HPS5	ENSG00000110756.17	29.699	5.885	2.157	4.77e-217
SERPINH1	ENSG00000149257.13	168.148	36.95	2.156	3.2e-199
MTFP1	ENSG00000242114.5	29.421	5.825	2.156	7.96e-235
RP11-386G11.10	ENSG00000258017.1	121.683	26.545	2.155	1.03e-83
TMCC2	ENSG00000133069.14	14.17	2.42	2.149	6.74e-217
STXBP1	ENSG00000136854.17	73.511	15.8	2.149	2.97e-198
LOXL3	ENSG00000115318.11	9.77	1.43	2.148	8.22e-126
FCER1G	ENSG00000158869.10	85.472	18.555	2.145	6e-111
CMTM7	ENSG00000153551.13	51.52	10.895	2.143	3.16e-245
CTD-2510F5.4	ENSG00000265415.1	3.41	0	2.141	1.18e-228
RP11-386M24.8	ENSG00000272298.1	3.4	0	2.138	1.36e-134
U91328.1	ENSG00000281052.1	3.4	0	2.138	3.97e-29
KIF2C	ENSG00000142945.12	14.09	2.43	2.137	2.1e-226
ITPK1	ENSG00000100605.16	82.332	18.005	2.132	4.75e-270
MYO10	ENSG00000145555.14	63.809	13.785	2.132	1.04e-165
RN7SL1	ENSG00000276168.1	285.45	64.545	2.128	3.87e-208
L1CAM	ENSG00000198910.12	24.91	4.93	2.127	1.83e-77
LRRC8D	ENSG00000171492.14	21.201	4.085	2.126	9.23e-283
GNG4	ENSG00000168243.10	4.19	0.19	2.125	2.65e-161
FAXC	ENSG00000146267.11	7.84	1.03	2.123	8.68e-172
AL158801.1	ENSG00000279392.1	4.91	0.36	2.12	2.06e-310
CXCL8	ENSG00000169429.10	4.52	0.27	2.12	2.82e-128
ISYNA1	ENSG00000105655.18	96.77	21.49	2.12	3.81e-188
THEMIS2	ENSG00000130775.15	22.11	4.325	2.118	1.22e-158
NRSN2	ENSG00000125841.12	47.51	10.185	2.117	7.32e-296
POLR3G	ENSG00000113356.10	9.1	1.33	2.116	2.02e-257
ADAM23	ENSG00000114948.12	5.58	0.52	2.114	1.02e-118
FYB	ENSG00000082074.15	6.83	0.81	2.113	3.5e-148
INPP4B	ENSG00000109452.12	13.73	2.405	2.113	3.42e-187
LY6E	ENSG00000160932.10	496.723	114.229	2.111	4.16e-156
RP11-529E10.7	ENSG00000270090.5	3.31	0	2.108	3.44e-166
NME1	ENSG00000239672.7	220.478	50.43	2.106	8.36e-310
KIAA1549L	ENSG00000110427.14	5.24	0.45	2.105	5.66e-186
RNF144A	ENSG00000151692.14	17.05	3.195	2.105	4.97e-235
CKLF	ENSG00000217555.12	60.128	13.23	2.103	0
LINC01116	ENSG00000163364.9	9.73	1.5	2.102	5.73e-150
GLUD2	ENSG00000182890.4	4.7	0.33	2.1	1.95e-234
GPR161	ENSG00000143147.14	10.98	1.805	2.095	3.18e-194
FADS1	ENSG00000149485.16	17.97	3.45	2.092	1.64e-83
CORO2B	ENSG00000103647.12	18.13	3.49	2.091	9.71e-68
ST6GAL1	ENSG00000073849.14	32.529	6.87	2.091	5.32e-158
TMEM230	ENSG00000089063.14	133.712	30.64	2.09	0
FAH	ENSG00000103876.11	55.548	12.31	2.087	6.33e-228
HMGN1P37	ENSG00000229237.2	3.25	0	2.087	0
RP11-70C1.3	ENSG00000235288.3	3.93	0.16	2.087	1.26e-42
RP11-303E16.2	ENSG00000261061.1	9.24	1.41	2.087	1.93e-306
CD3D	ENSG00000167286.9	8.8	1.31	2.085	1.89e-101
TOP2A	ENSG00000131747.14	24.2	4.945	2.084	5.96e-171
HEY1	ENSG00000164683.16	18.8	3.67	2.084	6.53e-136
ZNF281	ENSG00000162702.7	7.96	1.115	2.083	3.86e-295
RARRES3	ENSG00000133321.10	36.829	7.935	2.082	4.98e-84
GTSE1	ENSG00000075218.18	10.33	1.68	2.08	2.15e-236
SLC16A3	ENSG00000141526.14	33.19	7.09	2.079	2.06e-113
TNS3	ENSG00000136205.16	51.951	11.545	2.078	5.82e-234
CTHRC1	ENSG00000164932.12	65.521	14.77	2.077	1.88e-68
PCED1B-AS1	ENSG00000247774.6	9.76	1.55	2.077	2.3e-127
MTHFS	ENSG00000136371.9	35.951	7.765	2.076	6.93e-299
LAPTM5	ENSG00000162511.7	74.32	16.875	2.075	3.5e-126
MLEC	ENSG00000110917.7	83.348	19.03	2.074	8.72e-312
LRRC59	ENSG00000108829.9	85.84	19.67	2.071	1.51e-300
DARS2	ENSG00000117593.9	17.03	3.3	2.068	2.87e-286
MSC	ENSG00000178860.8	12.34	2.185	2.066	2.38e-126
TBX2	ENSG00000121068.13	25.451	5.32	2.065	2.64e-130
ZWINT	ENSG00000122952.16	26.91	5.67	2.065	7.9e-239
SHISA2	ENSG00000180730.4	4.65	0.35	2.065	3.05e-89
APOL1	ENSG00000100342.20	26.891	5.67	2.064	8.2e-98
AKT3	ENSG00000117020.16	25.61	5.37	2.063	6.81e-172
PRKACB	ENSG00000142875.19	15.61	2.975	2.063	2.29e-169
STK32A	ENSG00000169302.14	16	3.07	2.062	1.78e-110
CABLES1	ENSG00000134508.12	58.671	13.295	2.061	2.38e-105
PPT1	ENSG00000131238.16	108.653	25.285	2.061	3.25e-286
FKBP7	ENSG00000079150.17	23.75	4.935	2.06	1.64e-198
BAIAP2L2	ENSG00000128298.16	11.68	2.05	2.056	5.74e-116
LINC00152	ENSG00000222041.10	47.831	10.74	2.056	1.46e-175
SH2D2A	ENSG00000027869.11	5.38	0.535	2.055	3.01e-211
NEK2	ENSG00000117650.12	8.56	1.305	2.052	3.22e-201
PDE3B	ENSG00000152270.8	4.84	0.41	2.05	2.17e-150
H2AFZ	ENSG00000164032.11	484.28	116.182	2.05	7.77e-288
DLGAP1-AS1	ENSG00000177337.7	9.79	1.61	2.048	9.07e-201
ADGRE5	ENSG00000123146.19	58.899	13.505	2.046	3.81e-195
CLSPN	ENSG00000092853.13	4.49	0.33	2.045	1.76e-248
SHISA4	ENSG00000198892.6	43.221	9.715	2.045	7.54e-194
NFKBIE	ENSG00000146232.14	32.981	7.245	2.043	2.12e-246
IFI35	ENSG00000068079.7	53.371	12.215	2.041	1.28e-174
AGPAT1	ENSG00000204310.10	117.124	27.729	2.04	4.95e-292
KIF23	ENSG00000137807.13	14.65	2.81	2.038	7.27e-218
SELL	ENSG00000188404.8	4.71	0.39	2.038	2.46e-135
HLA-DRB6	ENSG00000229391.7	11.65	2.08	2.038	1e-93
RP11-61N20.3	ENSG00000226268.3	6.06	0.72	2.037	1.86e-302
CRISPLD1	ENSG00000121005.8	9.17	1.48	2.036	4.63e-127
MELK	ENSG00000165304.7	8.22	1.25	2.035	5.23e-224
GALE	ENSG00000117308.14	51.371	11.795	2.033	2.17e-256
SPC25	ENSG00000152253.8	6.49	0.83	2.033	5.73e-239
LRPAP1	ENSG00000163956.10	246.885	59.589	2.033	4.22e-256
SPC24	ENSG00000161888.11	8.52	1.33	2.031	3.97e-279
ZFPM2-AS1	ENSG00000251003.7	3.49	0.1	2.029	5.19e-119
TIGAR	ENSG00000078237.5	11.97	2.18	2.028	9.43e-262
KHDRBS3	ENSG00000131773.13	32.17	7.135	2.028	1.56e-117
AC012146.7	ENSG00000234327.7	12.65	2.35	2.027	7.76e-218
FAM3C2	ENSG00000174028.6	27.291	5.94	2.027	9.31e-147
RP11-452N17.1	ENSG00000277998.1	26.009	5.635	2.025	1.18e-166
ITGB2	ENSG00000160255.16	35.991	8.105	2.022	1.72e-119
A1BG	ENSG00000121410.11	42.709	9.775	2.02	2.98e-228
BOLA2B	ENSG00000169627.7	132.761	31.975	2.02	0
GPRC5B	ENSG00000167191.11	42.881	9.82	2.02	3.62e-100
AEN	ENSG00000181026.14	22.98	4.915	2.019	1.81e-236
NUDT4P1	ENSG00000177144.6	9.21	1.52	2.019	7.83e-163
NUDT4P2	ENSG00000271121.2	9.21	1.52	2.019	7.83e-163
IDO1	ENSG00000131203.12	4.71	0.41	2.018	7.64e-109
ST3GAL6	ENSG00000064225.12	61.699	14.495	2.017	5.96e-136
CDH2	ENSG00000170558.8	3.69	0.16	2.015	5.86e-121
FN3K	ENSG00000167363.13	32.68	7.335	2.015	8.21e-172
LAMA1	ENSG00000101680.13	6.69	0.905	2.013	2.24e-123
OVOS2	ENSG00000177359.17	9.83	1.685	2.012	2.64e-98
TBXAS1	ENSG00000059377.15	9.81	1.695	2.004	2.31e-168
GOLM1	ENSG00000135052.16	44.581	10.36	2.004	7.12e-206
RP11-796A5.3	ENSG00000279297.1	3.01	0	2.004	1.05e-168
FLOT1	ENSG00000137312.14	232.598	57.265	2.003	1.08e-265
CECR1	ENSG00000093072.15	17.82	3.7	2.002	2.27e-111
CEP170	ENSG00000143702.15	36.081	8.255	2.002	1.09e-176
TGM2	ENSG00000198959.11	15.84	3.205	2.002	4.78e-105
CALR	ENSG00000179218.13	695.303	172.972	2.001	0
HEXA	ENSG00000213614.9	187.155	46	2.001	2.98e-287
GLB1L	ENSG00000163521.15	15.1	3.025	2	4.72e-174
ADAM12	ENSG00000148848.14	4.19	0.3	1.997	1.47e-173
RPS10-NUDT3	ENSG00000270800.1	17.37	3.615	1.993	1.17e-193
BICD1	ENSG00000151746.13	13.12	2.55	1.992	4.82e-217
PARP1	ENSG00000143799.12	88.137	21.445	1.99	5.41e-294
TRIB1	ENSG00000173334.3	43.7	10.28	1.987	3.49e-162
IGHV1-24	ENSG00000211950.2	2.96	0	1.986	1.78e-96
CCR1	ENSG00000163823.3	4.7	0.44	1.985	7.1e-171
LMNB1	ENSG00000113368.11	22.57	4.955	1.985	4.54e-193
HCST	ENSG00000126264.9	24.511	5.445	1.985	7.41e-123
MMACHC	ENSG00000132763.14	8.38	1.37	1.985	1.43e-193
CD8A	ENSG00000153563.15	6.11	0.8	1.982	4.71e-101
PDIA4	ENSG00000155660.10	105.492	25.965	1.982	6.76e-242
H2BFS	ENSG00000234289.5	8.12	1.31	1.981	1.34e-188
ADAM10	ENSG00000137845.14	48.281	11.505	1.979	4.59e-175
CCNB2	ENSG00000157456.7	18.98	4.07	1.979	3.9e-175
ST3GAL2	ENSG00000157350.12	18.93	4.055	1.979	1.83e-289
CTD-2380F24.1	ENSG00000261195.1	3.49	0.14	1.978	1.38e-125
CHST6	ENSG00000183196.8	3.25	0.08	1.976	9.7e-217
EPDR1	ENSG00000086289.11	12.29	2.38	1.975	1.2e-76
FAM78A	ENSG00000126882.12	6.35	0.87	1.975	5.68e-206
AURKB	ENSG00000178999.12	26.29	5.95	1.973	8.02e-177
QDPR	ENSG00000151552.11	74.428	18.225	1.972	4.68e-148
CHAC1	ENSG00000128965.11	5	0.53	1.971	6.68e-98
SEC11C	ENSG00000166562.8	151.607	37.95	1.97	1.85e-244
B4GALT6	ENSG00000118276.11	6.69	0.965	1.968	1.4e-151
IL32	ENSG00000008517.16	65.421	15.975	1.968	6.38e-84
CHPF	ENSG00000123989.13	92.577	22.941	1.967	2.65e-236
GSTO1	ENSG00000148834.12	218.077	55.054	1.967	1.97e-248
TMEM98	ENSG00000006042.11	84.512	20.886	1.966	2.7e-101
FXYD5	ENSG00000089327.14	312.431	79.225	1.966	3.47e-137
TMEM51	ENSG00000171729.13	26.87	6.14	1.965	3.03e-211
SSR1	ENSG00000124783.12	92.68	23.005	1.964	3.88e-241
TBCAP1	ENSG00000226781.1	2.9	0	1.964	4.64e-301
NDC80	ENSG00000080986.12	7.9	1.285	1.962	2.47e-213
SNORD17	ENSG00000212232.1	2.89	0	1.96	5.97e-131
RP11-347E10.1	ENSG00000254416.5	2.89	0	1.96	1.09e-152
MAGED2	ENSG00000102316.16	244.602	62.29	1.956	3.28e-282
HLA-DRB5	ENSG00000198502.5	41.24	9.9	1.954	5.08e-39
MAD1L1	ENSG00000002822.15	98.311	24.65	1.953	4.19e-160
HIST1H4J	ENSG00000197238.4	10.38	1.94	1.953	4.7e-169
RAC2	ENSG00000128340.14	28.789	6.7	1.952	5.93e-100
GPR19	ENSG00000183150.7	3.45	0.15	1.952	1.61e-273
RP4-800G7.1	ENSG00000239719.1	2.87	0	1.952	5.89e-78
NLGN1	ENSG00000169760.17	3.83	0.25	1.95	7.33e-162
RAB32	ENSG00000118508.4	63.17	15.625	1.949	1.41e-189
RP11-259N19.1	ENSG00000272711.1	4.21	0.35	1.948	8.1e-307
PFDN4	ENSG00000101132.9	38.851	9.335	1.947	1.84e-148
CARD16	ENSG00000204397.7	35.331	8.43	1.946	2.11e-84
CD22	ENSG00000012124.14	4.55	0.44	1.946	1.5e-135
TACC3	ENSG00000013810.18	29.73	6.98	1.945	9.47e-264
RP4-665J23.1	ENSG00000233593.6	5.7	0.74	1.945	1.45e-217
BHLHE41	ENSG00000123095.5	21.32	4.8	1.944	3.73e-96
BLM	ENSG00000197299.10	6.31	0.9	1.944	4.22e-290
PSEN2	ENSG00000143801.16	40.31	9.755	1.941	1.23e-224
FOXRED2	ENSG00000100350.14	21.96	4.99	1.939	9.65e-233
RP11-726G1.1	ENSG00000214776.9	4.44	0.42	1.938	3.15e-143
ACSL3	ENSG00000123983.13	93.428	23.654	1.937	6.18e-187
CTC-429P9.4	ENSG00000268790.5	9.16	1.655	1.936	5.82e-91
LINC01198	ENSG00000231817.7	5.16	0.61	1.936	3.47e-94
RP11-316M1.12	ENSG00000259357.2	2.82	0	1.934	8.25e-106
RP11-11N9.4	ENSG00000247134.6	3.43	0.16	1.933	4.18e-138
MCAM	ENSG00000076706.14	166.167	42.801	1.932	1.19e-75
PLAUR	ENSG00000011422.11	27.779	6.56	1.929	7.24e-120
GINS4	ENSG00000147536.11	5.38	0.68	1.925	2.61e-257
LOXL4	ENSG00000138131.3	14.11	2.985	1.923	3.07e-48
MFI2	ENSG00000163975.11	54.168	13.55	1.923	6.26e-53
PCNA	ENSG00000132646.10	122.241	31.515	1.922	1.39e-259
KCNAB2	ENSG00000069424.14	38.051	9.315	1.921	3.84e-125
GJC1	ENSG00000182963.9	8.62	1.54	1.921	3.4e-219
IFIT3	ENSG00000119917.13	18.63	4.19	1.919	5e-130
LEF1-AS1	ENSG00000232021.6	3.69	0.24	1.919	8.07e-153
ACY1	ENSG00000243989.7	48.829	12.185	1.918	1.63e-273
TMX4	ENSG00000125827.8	28.949	6.93	1.917	2.48e-140
FERMT3	ENSG00000149781.12	27.24	6.48	1.917	6.28e-110
LGALS9	ENSG00000168961.16	55.161	13.87	1.917	1.49e-105
MSR1	ENSG00000038945.14	7.58	1.275	1.915	3.71e-114
TKT	ENSG00000163931.15	263.525	69.211	1.914	1.95e-257
SPRED1	ENSG00000166068.12	18.07	4.06	1.914	1.55e-154
RP11-464D20.2	ENSG00000239246.3	7.48	1.25	1.914	1.34e-269
LAPTM4B	ENSG00000104341.16	115.207	29.9	1.911	2.28e-197
MAD2L1BP	ENSG00000124688.13	46.659	11.685	1.91	0
MCM5	ENSG00000100297.15	59.412	15.09	1.909	1.02e-271
DAAM2	ENSG00000146122.16	35.921	8.835	1.908	5.59e-138
CCDC71L	ENSG00000253276.2	19.34	4.43	1.905	1.84e-170
SRGN	ENSG00000122862.4	58.379	14.86	1.905	1.06e-91
NAGA	ENSG00000198951.11	36.569	9.03	1.905	8.96e-300
SKA2	ENSG00000182628.12	33.339	8.185	1.903	1.96e-245
CBX3	ENSG00000122565.18	204.208	53.891	1.902	1.4e-212
TFPT	ENSG00000105619.13	50.16	12.685	1.902	0
FTL	ENSG00000087086.13	4640.94	1241.57	1.901	2.29e-222
RNASEH2A	ENSG00000104889.4	42.67	10.69	1.901	5.38e-296
PODXL2	ENSG00000114631.10	26.319	6.32	1.9	2.77e-130
POLR3K	ENSG00000161980.5	20.72	4.82	1.9	0
E2F1	ENSG00000101412.12	16.23	3.62	1.899	3e-252
S100A13	ENSG00000189171.13	382.521	101.898	1.898	1.36e-178
RPN2	ENSG00000118705.16	299.704	79.82	1.896	2.32e-304
GPR137B	ENSG00000077585.13	67.339	17.38	1.895	1.28e-173
RP11-215A21.2	ENSG00000236058.3	3.98	0.34	1.894	0
IGHV4-61	ENSG00000211970.3	2.71	0	1.891	9.83e-90
SGCE	ENSG00000127990.15	30.811	7.58	1.89	1.21e-101
TMCO1	ENSG00000143183.16	119.601	31.595	1.888	3.45e-256
SPR	ENSG00000116096.5	30.471	7.515	1.886	4.53e-247
CENPA	ENSG00000115163.14	10.65	2.155	1.885	8.65e-202
EXOSC4	ENSG00000178896.6	72.861	18.995	1.885	5.75e-287
FAM78B	ENSG00000188859.6	6.02	0.9	1.885	4.74e-182
RP11-173P15.5	ENSG00000256569.1	2.69	0	1.884	3.97e-165
SRM	ENSG00000116649.9	198.403	53.096	1.882	1.55e-294
TROAP	ENSG00000135451.12	19.16	4.47	1.882	3.12e-173
NOL4L	ENSG00000197183.12	13.9	3.045	1.881	6.44e-194
MCM3	ENSG00000112118.17	72.058	18.85	1.88	5.19e-280
GNG10	ENSG00000242616.3	37.89	9.575	1.879	1.1e-199
SLC19A1	ENSG00000173638.18	14.77	3.29	1.878	7.13e-241
HN1	ENSG00000189159.15	110.529	29.359	1.877	6.51e-235
CD53	ENSG00000143119.12	23.92	5.79	1.876	4.5e-93
SORT1	ENSG00000134243.11	59.182	15.42	1.874	3.98e-177
E2F3	ENSG00000112242.14	10.94	2.26	1.873	2.08e-275
NCF1	ENSG00000158517.13	6.25	0.98	1.873	2.02e-131
FRMD5	ENSG00000171877.19	3.58	0.25	1.873	5.91e-169
GINS2	ENSG00000131153.8	7.48	1.32	1.87	7.06e-250
MSI2	ENSG00000153944.10	31.899	8.01	1.868	1.64e-255
USP41	ENSG00000161133.16	8.22	1.525	1.868	2.26e-67
RP11-667K14.4	ENSG00000262533.1	2.65	0	1.868	1.77e-120
RP1-257A7.5	ENSG00000272379.1	18.01	4.21	1.867	7.89e-146
CDK5	ENSG00000164885.12	31.721	7.975	1.866	1.37e-299
HJURP	ENSG00000123485.11	8.9	1.72	1.864	6.5e-206
TEX41	ENSG00000226674.8	14.73	3.32	1.864	1.46e-79
DFNA5	ENSG00000105928.13	12.96	2.845	1.86	1.81e-94
TMEM14A	ENSG00000096092.5	32.73	8.29	1.86	2.9e-226
APOO	ENSG00000184831.13	32.701	8.29	1.859	5.95e-314
BEST1	ENSG00000167995.15	14.08	3.16	1.858	4.88e-147
RP11-649E7.5	ENSG00000258377.1	2.71	0.025	1.856	2.3e-72
CDC25A	ENSG00000164045.11	4.02	0.39	1.853	1.38e-272
PREX1	ENSG00000124126.13	20.17	4.86	1.853	9.59e-152
FAR2	ENSG00000064763.10	14.21	3.215	1.851	8.73e-87
MYH10	ENSG00000133026.12	34.26	8.775	1.851	9.53e-119
GPX1	ENSG00000233276.3	401.734	110.671	1.851	1.53e-202
BAX	ENSG00000087088.19	159.498	43.519	1.85	0
SKA3	ENSG00000165480.15	4.84	0.62	1.85	1.76e-258
ATP6V1C1	ENSG00000155097.11	42.641	11.11	1.849	8.32e-200
TMEM97	ENSG00000109084.13	21.591	5.27	1.849	5.99e-166
SKA1	ENSG00000154839.9	3.9	0.36	1.849	3.42e-281
STRADB	ENSG00000082146.12	27.751	6.985	1.848	5.29e-222
TMEM140	ENSG00000146859.6	30.541	7.765	1.847	5.74e-205
FUCA2	ENSG00000001036.13	40.579	10.565	1.846	3.34e-237
PLEKHA4	ENSG00000105559.11	55.169	14.625	1.846	1.08e-133
MKI67	ENSG00000148773.12	11.47	2.47	1.845	2.25e-181
PIP4K2A	ENSG00000150867.13	28.959	7.355	1.842	2.98e-219
CDT1	ENSG00000167513.8	14.6	3.355	1.841	3.47e-175
FPR3	ENSG00000187474.4	5.68	0.865	1.841	3.35e-135
PSMB9	ENSG00000240065.7	82.951	22.425	1.841	4.92e-100
STX7	ENSG00000079950.13	52.45	13.94	1.839	7.24e-158
LAIR1	ENSG00000167613.15	11.98	2.63	1.838	5.63e-110
CD83	ENSG00000112149.9	15.09	3.505	1.837	1.08e-172
RP11-49I11.1	ENSG00000260552.1	4.61	0.57	1.837	8.53e-151
ANP32A	ENSG00000140350.15	141.434	38.91	1.835	1.14e-298
GBA	ENSG00000177628.15	107.358	29.385	1.834	1.35e-215
LINC00622	ENSG00000260941.1	5.38	0.79	1.834	4.17e-168
BSG	ENSG00000172270.18	959.872	268.726	1.833	1.85e-296
OPN3	ENSG00000054277.12	23.24	5.805	1.833	1.41e-138
PHB	ENSG00000167085.11	247.262	68.671	1.833	0
CAPN5	ENSG00000149260.14	13.24	3	1.832	5.3e-141
SH2B3	ENSG00000111252.10	14.56	3.37	1.832	5.02e-148
C3orf67	ENSG00000163689.18	3.66	0.31	1.831	3.57e-199
HLTF	ENSG00000071794.15	12.97	2.93	1.83	2.82e-151
TSPAN3	ENSG00000140391.14	208.21	57.829	1.83	1.68e-264
NDUFAF3	ENSG00000178057.14	130.77	36.056	1.83	5.78e-290
SPAG4	ENSG00000061656.9	5.96	0.96	1.828	1.64e-146
LSM12P1	ENSG00000232024.2	12.69	2.86	1.826	1.26e-198
ARHGEF2	ENSG00000116584.17	64.771	17.595	1.823	1.39e-188
RAD51	ENSG00000051180.16	9.08	1.85	1.823	1.43e-218
PPIB	ENSG00000166794.4	646.227	182.082	1.822	2.66e-318
AIF1	ENSG00000204472.12	36.001	9.485	1.819	7.16e-108
TNFRSF12A	ENSG00000006327.13	49.758	13.385	1.819	8.92e-83
TMEM263	ENSG00000151135.9	21.251	5.31	1.818	2.91e-167
NUSAP1	ENSG00000137804.12	26.359	6.765	1.817	6.17e-163
PTPRH	ENSG00000080031.9	3.12	0.17	1.816	1.02e-172
PFKM	ENSG00000152556.15	87.863	24.24	1.816	5.84e-212
IFI16	ENSG00000163565.18	227.543	63.924	1.816	6.47e-150
FOXP4-AS1	ENSG00000234753.5	2.52	0	1.816	2.67e-184
CDK2AP1	ENSG00000111328.6	220.433	61.911	1.815	6.43e-253
MMP15	ENSG00000102996.4	15.08	3.57	1.815	2.02e-147
LRP8	ENSG00000157193.14	7.59	1.445	1.813	6.04e-175
METTL7B	ENSG00000170439.6	3.11	0.17	1.813	2.39e-123
TCN2	ENSG00000185339.8	30.271	7.915	1.811	9.59e-135
CLPB	ENSG00000162129.12	14.69	3.475	1.81	1.09e-268
PRDX4	ENSG00000123131.12	146.686	41.116	1.81	1.12e-276
ORC6	ENSG00000091651.8	8.23	1.635	1.809	6.3e-206
BOLA3	ENSG00000163170.11	51.03	13.86	1.808	6.41e-292
EVI2A	ENSG00000126860.11	6.16	1.045	1.808	1e-123
PIGK	ENSG00000142892.14	19.24	4.785	1.807	1.09e-200
OSTM1	ENSG00000081087.14	36.39	9.695	1.806	7.94e-172
POC1A	ENSG00000164087.7	8.85	1.82	1.804	1.75e-282
SH3TC2	ENSG00000169247.11	4.72	0.64	1.802	9.56e-191
NANOS1	ENSG00000188613.6	6.34	1.11	1.799	5.41e-94
DPY19L1	ENSG00000173852.13	13.27	3.105	1.798	1.25e-184
GEMIN6	ENSG00000152147.10	14.13	3.35	1.798	6.41e-310
GCNT2	ENSG00000111846.15	11.41	2.58	1.794	1.17e-126
NUP210	ENSG00000132182.11	11.73	2.67	1.794	2.81e-114
AC016747.3	ENSG00000212978.6	5.69	0.93	1.793	6.81e-256
PDIA6	ENSG00000143870.12	180.355	51.349	1.793	3.94e-230
GAPDH	ENSG00000111640.14	5300.45	1530.83	1.791	1.76e-234
TIMM50	ENSG00000105197.10	123.151	34.89	1.79	3.33e-277
PHF19	ENSG00000119403.13	43.94	12.025	1.787	3.88e-249
DLEU1_1	ENSG00000276089.1	8.1	1.64	1.785	2.13e-62
WNK4	ENSG00000126562.16	3.46	0.295	1.784	4.82e-87
RPP25	ENSG00000178718.6	17.16	4.275	1.784	1.47e-136
LINC01443	ENSG00000266554.1	2.72	0.08	1.784	1.73e-102
RAD54L	ENSG00000085999.11	6.24	1.105	1.782	8.7e-220
GBP4	ENSG00000162654.8	9.79	2.14	1.781	7.25e-84
SND1	ENSG00000197157.10	165.696	47.52	1.781	0
RP11-566K11.4	ENSG00000259006.1	11.25	2.565	1.781	5.57e-119
MRPL35	ENSG00000132313.14	37.26	10.15	1.779	1.22e-284
FOXD2-AS1	ENSG00000237424.1	4.49	0.6	1.779	4.47e-222
SDS	ENSG00000135094.10	3.27	0.245	1.778	2.23e-167
KIF6	ENSG00000164627.17	3.15	0.21	1.778	1.56e-179
IL2RG	ENSG00000147168.12	17.01	4.255	1.777	1.24e-75
MAGED4	ENSG00000154545.16	4.17	0.51	1.776	1.45e-85
IGKV1-6	ENSG00000239855.1	2.42	0	1.774	3.1e-82
APOL6	ENSG00000221963.5	7.23	1.41	1.772	5.91e-123
LINC00467	ENSG00000153363.12	7.49	1.49	1.77	1.78e-224
HSPH1	ENSG00000120694.19	69.782	19.775	1.769	1.31e-163
ALDH1B1	ENSG00000137124.6	14.54	3.57	1.766	2.42e-99
LY86	ENSG00000112799.8	5.28	0.85	1.763	4.72e-154
HMGA2	ENSG00000149948.13	2.7	0.09	1.763	1.63e-107
TGIF2-C20orf24	ENSG00000259399.1	2.39	0	1.761	2.12e-132
MCM2	ENSG00000073111.13	20.12	5.24	1.759	2.27e-194
PRF1	ENSG00000180644.6	4.26	0.555	1.758	1.79e-114
FAM195B	ENSG00000225663.7	141.994	41.276	1.758	7.14e-226
HPCAL1	ENSG00000115756.12	63.769	18.16	1.757	6.07e-221
CERS2	ENSG00000143418.19	158.429	46.214	1.756	9.52e-264
PHTF1	ENSG00000116793.15	10.89	2.525	1.754	1.64e-207
SCAMP5	ENSG00000198794.11	8.16	1.715	1.754	9.24e-151
CCNA2	ENSG00000145386.9	10.24	2.335	1.753	3.36e-169
HMGN1P36	ENSG00000235734.4	2.37	0	1.753	1.01e-247
BMP8B	ENSG00000116985.10	6.79	1.315	1.751	7.12e-99
CNPY3	ENSG00000137161.16	69.329	19.905	1.75	0
XYLB	ENSG00000093217.9	5.25	0.86	1.749	9.88e-219
TGFBR1	ENSG00000106799.12	18.61	4.835	1.749	1.87e-164
HSBP1	ENSG00000230989.6	109.713	31.935	1.749	6.84e-248
AKR1B1	ENSG00000085662.13	95.398	27.77	1.744	2.16e-148
LBX2	ENSG00000179528.15	3.37	0.305	1.744	2.8e-188
ABHD14A	ENSG00000248487.8	24.1	6.5	1.743	1.27e-223
SCG2	ENSG00000171951.4	3.25	0.27	1.743	2.62e-112
CPEB1	ENSG00000214575.9	8.07	1.715	1.74	6.99e-100
GCSHP5	ENSG00000224837.1	24.15	6.535	1.739	3.96e-203
SELPLG	ENSG00000110876.9	10.41	2.42	1.738	7.68e-120
C11orf84	ENSG00000168005.8	20.33	5.4	1.737	7.73e-276
AC156455.1	ENSG00000256546.1	3.83	0.45	1.736	9.23e-128
DLGAP1	ENSG00000170579.14	2.73	0.12	1.736	2.09e-133
HMMR	ENSG00000072571.19	5.28	0.885	1.736	3.43e-147
SEPN1	ENSG00000162430.16	89.349	26.12	1.736	1.27e-243
CDCA2	ENSG00000184661.13	4.46	0.64	1.735	2.9e-223
NEU1	ENSG00000204386.10	71.838	20.885	1.735	1.83e-285
MSC-AS1	ENSG00000235531.9	4.91	0.775	1.735	5.43e-138
IGKV2-24	ENSG00000241294.1	2.33	0	1.735	1.21e-76
CHCHD3	ENSG00000106554.11	70.36	20.455	1.734	1.34e-264
PDIA3	ENSG00000167004.12	415.008	124.094	1.734	3.91e-258
CDK4	ENSG00000135446.16	181.483	53.891	1.733	4.46e-272
MRPL17	ENSG00000158042.8	80.342	23.48	1.732	8.48e-315
CXCR3	ENSG00000186810.7	2.65	0.1	1.73	2.48e-142
PRRT3-AS1	ENSG00000230082.1	4.34	0.61	1.73	1.6e-171
YWHAZP4	ENSG00000213131.3	2.68	0.11	1.729	6.3e-292
CELF2	ENSG00000048740.17	25.43	6.98	1.728	3.86e-113
LIPA	ENSG00000107798.17	45.809	13.13	1.728	4.69e-171
GZMH	ENSG00000100450.12	3.04	0.22	1.727	7.04e-123
OR2I1P	ENSG00000237988.3	2.51	0.06	1.727	2.4e-119
TRAC	ENSG00000277734.4	29.181	8.125	1.726	5.12e-54
NUF2	ENSG00000143228.12	8.29	1.81	1.725	2.04e-140
COL11A2	ENSG00000204248.10	4.78	0.75	1.724	7.08e-93
MMP11	ENSG00000099953.9	9.11	2.065	1.722	1.47e-84
RP11-977G19.10	ENSG00000144785.8	2.3	0	1.722	1.13e-111
ALG1	ENSG00000033011.11	30.38	8.52	1.721	0
CDK1	ENSG00000170312.15	18.34	4.87	1.72	3.08e-147
CDCA8	ENSG00000134690.10	11.81	2.89	1.719	2.97e-195
RPN1	ENSG00000163902.11	179.233	53.731	1.719	0
CDCA3	ENSG00000111665.11	17.67	4.675	1.718	2.43e-190
FAM178B	ENSG00000168754.13	6.2	1.19	1.717	8.08e-59
ISG20	ENSG00000172183.14	32.901	9.315	1.717	3.46e-83
CGREF1	ENSG00000138028.14	8.92	2.02	1.716	2.35e-92
SRPX	ENSG00000101955.14	82.922	24.57	1.715	3.55e-82
METTL21A	ENSG00000144401.14	15.1	3.905	1.715	3.2e-267
LIX1L	ENSG00000271601.3	23.34	6.415	1.715	1.39e-242
BAALC	ENSG00000164929.16	8.25	1.82	1.714	1.19e-59
CTD-3065J16.9	ENSG00000255224.1	5.26	0.91	1.713	2.85e-226
HYOU1	ENSG00000149428.18	69.642	20.564	1.712	5.64e-223
TMEM132A	ENSG00000006118.14	17.16	4.55	1.71	2.32e-96
SASH3	ENSG00000122122.9	6.36	1.25	1.71	3.35e-107
LINC01234	ENSG00000249550.6	2.37	0.03	1.71	3.64e-172
FAM96A	ENSG00000166797.10	55.869	16.4	1.709	4.9e-239
PDP1	ENSG00000164951.15	13.33	3.385	1.708	1.06e-160
FAM126A	ENSG00000122591.11	15.82	4.155	1.706	4.47e-145
NPM1	ENSG00000181163.13	1416.97	433.533	1.706	2.75e-199
CNPY2	ENSG00000257727.5	168.51	51.055	1.703	0
GNS	ENSG00000135677.10	74.91	22.355	1.701	3.14e-193
EOMES	ENSG00000163508.12	2.48	0.07	1.701	9.17e-173
MPEG1	ENSG00000197629.5	7.51	1.62	1.7	1.21e-103
IGLV4-69	ENSG00000211637.2	2.24	0	1.696	3.13e-83
CYTL1	ENSG00000170891.10	8.43	1.915	1.694	1.21e-48
SLC39A7	ENSG00000112473.16	139.661	42.48	1.694	9.07e-293
CCNJL	ENSG00000135083.14	3.59	0.42	1.693	7.73e-137
VEPH1	ENSG00000197415.11	4.81	0.8	1.69	1.33e-92
CENPK	ENSG00000123219.12	6.59	1.355	1.688	8.19e-139
SEPHS2	ENSG00000179918.16	54.689	16.28	1.688	6.85e-270
HACD3	ENSG00000074696.12	54.221	16.155	1.687	1.59e-204
TXNRD1	ENSG00000198431.15	35.941	10.47	1.687	4.73e-164
HSD17B14	ENSG00000087076.8	23.36	6.57	1.686	1.45e-100
DNAJC15	ENSG00000120675.5	15.2	4.04	1.685	7.91e-186
TPMT	ENSG00000137364.4	19.36	5.33	1.685	2.17e-212
PNMA6A	ENSG00000235961.5	4.69	0.77	1.685	1.4e-100
CD74	ENSG00000019582.14	1653.72	514.436	1.683	2.25e-62
CHRNA5	ENSG00000169684.13	3.48	0.395	1.683	4.42e-213
CYSTM1	ENSG00000120306.9	78.759	23.835	1.683	1.61e-164
MSN	ENSG00000147065.16	269.697	83.369	1.682	5.93e-205
CCT3	ENSG00000163468.14	281.462	87.159	1.68	3.50e-312
RAB29	ENSG00000117280.12	16.23	4.38	1.679	3.52e-172
ESCO2	ENSG00000171320.14	3.1	0.28	1.679	2.6e-190
HLA-A	ENSG00000206503.11	1614.19	503.517	1.679	4.23e-115
RP11-51F16.1	ENSG00000279369.1	3.13	0.29	1.679	1.91e-206
CBX8	ENSG00000141570.10	9.43	2.26	1.678	8.43e-258
EID1	ENSG00000255302.3	127.521	39.175	1.678	7.65e-113
VIM	ENSG00000026025.13	3106.77	970.711	1.677	1.93e-175
SLC39A3	ENSG00000141873.10	43.489	12.935	1.675	1.18e-321
SOX12	ENSG00000177732.7	13.93	3.675	1.675	4.75e-256
BCAP29	ENSG00000075790.10	53.371	16.035	1.674	4.26e-167
BYSL	ENSG00000112578.9	35.179	10.34	1.674	2.07e-250
CASC15	ENSG00000272168.5	4.33	0.67	1.674	5.88e-151
RP11-56G10.2	ENSG00000257386.1	5.51	1.04	1.674	5.12e-38
PTTG1IP	ENSG00000183255.11	253.878	78.951	1.673	7.17e-248
DTX3L	ENSG00000163840.9	14.61	3.9	1.672	1.48e-149
HIBADH	ENSG00000106049.8	56.148	16.93	1.672	1.45e-210
RAP1GAP	ENSG00000076864.19	12.79	3.33	1.671	6.06e-88
SNRPB2	ENSG00000125870.10	64.978	19.74	1.67	1.11e-231
ARHGEF40	ENSG00000165801.9	42.241	12.595	1.669	2.59e-163
CMC2	ENSG00000103121.8	92.378	28.355	1.669	1.24e-259
ZCCHC3	ENSG00000247315.3	14.3	3.81	1.669	4.44e-286
AHCY	ENSG00000101444.12	146.859	45.535	1.668	1.57e-252
CXCR4	ENSG00000121966.6	24.36	6.98	1.668	2.51e-94
PLTP	ENSG00000100979.14	193.286	60.12	1.668	9.47e-138
AIM2	ENSG00000163568.13	2.81	0.2	1.667	6.35e-118
TRPM2	ENSG00000142185.16	8.7	2.055	1.667	1.44e-94
ZC3HC1	ENSG00000091732.15	21.84	6.2	1.666	0
LINC00839	ENSG00000185904.11	3.75	0.5	1.663	1.83e-106
COA6	ENSG00000168275.14	40.941	12.275	1.66	2.24e-224
MAN2B1	ENSG00000104774.12	117.002	36.365	1.659	2.64e-280
GNPDA1	ENSG00000113552.15	43.41	13.065	1.659	5.16e-287
NCAPG2	ENSG00000146918.19	14.02	3.755	1.659	1.58e-196
RRBP1	ENSG00000125844.15	121.422	37.835	1.656	6.45e-248
HM13	ENSG00000101294.16	213.633	67.181	1.654	0
SDHAF3	ENSG00000196636.7	23.209	6.69	1.654	7.8e-185
RP11-429E11.2	ENSG00000225106.1	4.05	0.605	1.654	8.39e-60
CD38	ENSG00000004468.12	2.64	0.16	1.65	7.55e-115
AL162151.3	ENSG00000234648.1	1079.76	343.519	1.649	3.83e-24
TMEM55A	ENSG00000155099.7	24.46	7.12	1.649	5.45e-186
SPCS2P4	ENSG00000228589.3	33.219	9.915	1.649	1.81e-273
PCDH7	ENSG00000169851.15	16.381	4.545	1.648	4.05e-65
TTC7B	ENSG00000165914.14	37.26	11.215	1.647	6.17e-205
SAMD9L	ENSG00000177409.11	6.66	1.445	1.647	9.38e-87
CCDC28B	ENSG00000160050.14	14.36	3.91	1.645	2.35e-185
CRYL1	ENSG00000165475.13	47.1	14.38	1.645	9.48e-125
C14orf169	ENSG00000170468.7	12.01	3.17	1.642	8.06e-289
CREB3L2	ENSG00000182158.14	23.42	6.825	1.642	8.1e-171
MTPN	ENSG00000105887.10	102.217	32.065	1.642	6.67e-177
NPL	ENSG00000135838.13	22.09	6.4	1.642	1.65e-149
HPDL	ENSG00000186603.5	4.02	0.61	1.641	9.42e-146
LTB	ENSG00000227507.2	7.22	1.635	1.641	3.15e-79
HSPA5	ENSG00000044574.7	217.639	69.149	1.64	3.03e-114
CYP4V2	ENSG00000145476.15	14.25	3.895	1.639	3.5e-122
LDOC1L	ENSG00000188636.3	11.57	3.035	1.639	5.09e-187
PARVA	ENSG00000197702.11	39.33	11.95	1.639	1.37e-178
ETS1	ENSG00000134954.14	46.879	14.395	1.637	7.65e-138

## Sheet: SKCM_DEGs_LIMMA_DOWNs
				Log2FC (1 Cutoff)	q-value (0.01 Cutoff)
KRT1	ENSG00000167768.4	0.05	7680.58	-12.837	0
LGALS7B	ENSG00000178934.4	0.19	4905.04	-12.009	0
KRTDAP	ENSG00000188508.10	0.12	4577.36	-11.997	0
KRT14	ENSG00000186847.5	0.82	5307.25	-11.51	0
KRT5	ENSG00000186081.11	0.63	4017.83	-11.268	0
CALML5	ENSG00000178372.7	0	2210.72	-11.111	0
KRT2	ENSG00000172867.3	0.02	2185.73	-11.066	0
SBSN	ENSG00000189001.10	0.31	2048.28	-10.611	0
DCD	ENSG00000161634.11	0	1215.93	-10.249	0
LOR	ENSG00000203782.5	0	1098.6	-10.103	0
TRIM29	ENSG00000137699.16	0.22	1286.87	-10.044	0
KRT10	ENSG00000186395.6	13.74	10974.4	-9.54	0
LY6D	ENSG00000167656.4	0.06	784.646	-9.534	0
SFN	ENSG00000175793.11	0.37	890.115	-9.345	0
KRT15	ENSG00000171346.13	0.22	780.956	-9.324	0
SLURP1	ENSG00000126233.1	0	562.866	-9.139	0
PKP1	ENSG00000081277.11	0.17	632.073	-9.08	0
SPRR2E	ENSG00000203785.8	0.04	554.636	-9.061	2.38e-307
LGALS7	ENSG00000205076.4	0.06	557.701	-9.042	7.09e-269
CDSN	ENSG00000204539.3	0	462.159	-8.855	0
LCE2B	ENSG00000159455.8	0	459.126	-8.846	0
MUCL1	ENSG00000172551.10	0	452.46	-8.825	0
SCGB2A2	ENSG00000110484.6	0	409.479	-8.681	1.19e-319
LY6G6C	ENSG00000204421.2	0.02	411.856	-8.661	0
S100A14	ENSG00000189334.8	0.24	467.071	-8.56	0
SPRR1B	ENSG00000169469.8	0.05	378.368	-8.497	5.56e-261
LCE1C	ENSG00000197084.5	0	356.448	-8.482	0
C1orf68	ENSG00000198854.5	0	341.182	-8.419	0
CST6	ENSG00000175315.2	0.18	395.901	-8.394	0
CASP14	ENSG00000105141.5	0	311.307	-8.287	0
DSP	ENSG00000096696.13	1.01	617.223	-8.265	0
HOPX	ENSG00000171476.21	2.92	1167.98	-8.22	0
KRT17	ENSG00000128422.15	0.66	490.071	-8.209	8.36e-228
FLG2	ENSG00000143520.6	0.01	293.262	-8.187	0
COL17A1	ENSG00000065618.16	0.16	329.057	-8.152	0
SERPINA12	ENSG00000165953.9	0.02	287.386	-8.143	0
KLK11	ENSG00000167757.13	0.02	251.898	-7.954	0
TACSTD2	ENSG00000184292.6	0.4	344.186	-7.946	0
DSG1	ENSG00000134760.5	0.01	234.175	-7.863	0
WFDC5	ENSG00000175121.11	0	216.803	-7.767	0
CRCT1	ENSG00000169509.5	0	204.137	-7.68	0
KPRP	ENSG00000203786.6	0	200.651	-7.656	0
LCE2C	ENSG00000187180.3	0	193.97	-7.607	2.15e-312
LYPD3	ENSG00000124466.8	1.9	557.527	-7.589	0
DMKN	ENSG00000161249.20	26.21	5158.91	-7.567	0
SERPINB5	ENSG00000206075.13	0.02	186.598	-7.523	0
RAB25	ENSG00000132698.13	0.13	203.536	-7.5	0
FGFR3	ENSG00000068078.17	0.34	239.477	-7.488	0
MIR205HG	ENSG00000230937.9	0	177.81	-7.482	0
SPRR2G	ENSG00000159516.8	0	177.17	-7.477	3.17e-227
C19orf33	ENSG00000167644.11	0.4	247.768	-7.473	0
KRT77	ENSG00000189182.9	0	176.631	-7.473	0
ANXA8L1	ENSG00000264230.7	0.04	180.18	-7.445	0
SCGB1D2	ENSG00000124935.3	0.08	184.809	-7.427	1.29e-300
TNS4	ENSG00000131746.12	0.16	197.231	-7.417	0
KLK7	ENSG00000169035.11	0.01	161.12	-7.327	0
KLK5	ENSG00000167754.12	0	156.28	-7.297	0
SCEL	ENSG00000136155.16	0.04	161.455	-7.287	0
PKP3	ENSG00000184363.9	0.37	212.025	-7.281	0
ANXA8	ENSG00000265190.6	0.03	158.467	-7.274	0
LCE1A	ENSG00000186844.5	0	153.016	-7.267	0
ASPRV1	ENSG00000244617.2	0.74	265.901	-7.261	0
CCL27	ENSG00000213927.3	0.15	174.12	-7.251	0
CDHR1	ENSG00000148600.14	0.18	174.356	-7.215	0
SPRR1A	ENSG00000169474.4	0	147.104	-7.21	3.16e-237
SPINK5	ENSG00000133710.15	0.24	182.473	-7.209	0
KRT80	ENSG00000167767.13	0.31	191.844	-7.202	0
NCCRP1	ENSG00000188505.4	0.45	206.75	-7.163	0
FLG	ENSG00000143631.10	0.47	204.619	-7.128	0
DEFB1	ENSG00000164825.3	0.25	173.488	-7.125	0
SLPI	ENSG00000124107.5	0.69	224.161	-7.058	2.19e-299
DSC3	ENSG00000134762.16	0.03	133.264	-7.026	0
DAPL1	ENSG00000163331.10	0.77	225.807	-7.002	0
FAM25A	ENSG00000188100.8	0	126.298	-6.992	0
IVL	ENSG00000163207.6	0.02	126.75	-6.969	0
KRT6A	ENSG00000205420.10	0.32	160.702	-6.937	5.52e-153
BNIPL	ENSG00000163141.18	0.15	136.56	-6.902	0
AC055736.1	ENSG00000280827.1	0	118.545	-6.901	3.73e-97
KRT23	ENSG00000108244.16	0.17	134.633	-6.857	0
KLK8	ENSG00000129455.15	0	114.817	-6.856	0
ZNF750	ENSG00000141579.6	0.04	116.452	-6.819	0
PSAPL1	ENSG00000178597.5	0	111.522	-6.814	0
AQP3	ENSG00000165272.14	3.33	481.752	-6.801	0
PDZK1IP1	ENSG00000162366.7	0.11	122.526	-6.798	0
PLA2G4F	ENSG00000168907.13	0.02	110.809	-6.776	0
THEM5	ENSG00000196407.11	0.1	119.105	-6.771	0
GJB3	ENSG00000188910.7	0.07	115.044	-6.761	0
LCE1B	ENSG00000196734.7	0	107.146	-6.757	0
EVPL	ENSG00000167880.7	0.12	119.022	-6.744	0
IL20RB	ENSG00000174564.12	0.42	148.009	-6.713	0
CLDN4	ENSG00000189143.9	0.39	144.552	-6.71	0
CNFN	ENSG00000105427.9	3.34	445.258	-6.684	0
KRT16	ENSG00000186832.8	0.18	119.444	-6.673	2.54e-152
DSC1	ENSG00000134765.9	0	100.841	-6.67	0
ADH1B	ENSG00000196616.12	0.13	113.574	-6.664	0
CALML3	ENSG00000178363.4	0.01	100.314	-6.648	6.27e-300
CXCL14	ENSG00000145824.12	4.94	593.065	-6.644	3.23e-317
SULT2B1	ENSG00000088002.11	0.48	143.334	-6.608	0
KRT78	ENSG00000170423.12	0.01	97.214	-6.603	0
CLDN1	ENSG00000163347.5	1.73	254.248	-6.547	0
RP11-116G8.5	ENSG00000256462.1	0	92.068	-6.54	1.09e-271
PSORS1C2	ENSG00000204538.3	0.08	97.632	-6.513	0
SYT8	ENSG00000149043.16	0.06	93.299	-6.475	0
SERPINB7	ENSG00000166396.12	0.06	91.998	-6.455	0
LCE2D	ENSG00000187223.3	0	86.698	-6.454	1.42e-305
WFDC21P	ENSG00000261040.6	0.68	144.898	-6.44	0
PVRL4	ENSG00000143217.8	0.25	107.354	-6.438	0
RHOV	ENSG00000104140.6	0.2	102.974	-6.437	0
PRSS8	ENSG00000052344.15	0.12	94.765	-6.418	0
PIP	ENSG00000159763.3	0	84.284	-6.414	4.99e-239
POF1B	ENSG00000124429.17	0.02	85.33	-6.403	0
KRT19	ENSG00000171345.13	0.23	99.016	-6.345	4.45e-300
CHP2	ENSG00000166869.2	0	76.486	-6.276	0
RAPGEFL1	ENSG00000108352.11	2.33	251.584	-6.245	0
PPL	ENSG00000118898.15	1.28	169.988	-6.229	0
SCGB1B2P	ENSG00000268751.1	0.41	104.354	-6.223	4.32e-271
CAPNS2	ENSG00000256812.1	0.09	79.055	-6.199	0
KLC3	ENSG00000104892.16	0.24	89.703	-6.193	0
GATA3	ENSG00000107485.15	0.94	140.069	-6.184	0
GJB5	ENSG00000189280.3	0.05	75.251	-6.182	0
ALOXE3	ENSG00000179148.9	0.04	73.206	-6.157	0
LYNX1	ENSG00000180155.18	2.26	230.695	-6.151	0
LYPD6B	ENSG00000150556.16	0.08	75.624	-6.149	0
C5orf46	ENSG00000178776.4	0.21	84.506	-6.143	0
POU2F3	ENSG00000137709.9	0.04	71.818	-6.13	0
LCE6A	ENSG00000235942.2	0	68.914	-6.128	0
MAL2	ENSG00000147676.13	0.14	78.626	-6.126	0
AQP5	ENSG00000161798.6	0.16	79.895	-6.124	2.15e-271
TP63	ENSG00000073282.12	0.24	82.266	-6.069	0
IRF6	ENSG00000117595.10	0.39	91.887	-6.062	0
ACER1	ENSG00000167769.4	0.02	66.611	-6.051	0
A2ML1	ENSG00000166535.19	0.06	68.895	-6.043	0
ALOX12B	ENSG00000179477.9	0.07	66.907	-5.988	0
KRT6B	ENSG00000185479.5	0.2	74.354	-5.973	1.67e-139
EPHB6	ENSG00000106123.11	1.24	137.219	-5.947	0
ALDH3B2	ENSG00000132746.14	0.71	104.173	-5.943	2.3e-265
SPRR2D	ENSG00000163216.6	0.27	76.725	-5.935	4.83e-201
CFD	ENSG00000197766.7	5.86	417.996	-5.933	0
HS3ST6	ENSG00000162040.6	0	59.931	-5.929	0
PLCH2	ENSG00000149527.17	0.33	79.723	-5.923	0
DUOXA1	ENSG00000140254.12	0.12	66.895	-5.922	0
DEGS2	ENSG00000168350.7	0.22	72.846	-5.92	0
PRSS3	ENSG00000010438.16	0.09	64.677	-5.913	0
CAMSAP3	ENSG00000076826.9	0.19	69.235	-5.883	0
TGM3	ENSG00000125780.11	0.06	61.52	-5.882	0
KLF5	ENSG00000102554.13	1.88	168.353	-5.878	0
TMEM40	ENSG00000088726.15	0.09	62.031	-5.854	0
DES	ENSG00000175084.11	0.42	80.245	-5.838	6.93e-293
LAD1	ENSG00000159166.13	2.38	192.344	-5.838	0
ARG1	ENSG00000118520.13	0.03	57.745	-5.834	0
LCE5A	ENSG00000186207.4	0	55.602	-5.823	1.35e-311
CYP4F12	ENSG00000186204.14	0.05	57.265	-5.794	0
IL37	ENSG00000125571.9	0	52.769	-5.749	0
ATP6V1C2	ENSG00000143882.9	0.9	101.037	-5.747	0
KLF4	ENSG00000136826.14	5.42	339.26	-5.728	0
EPHX3	ENSG00000105131.7	0.2	62.355	-5.722	0
CERS3	ENSG00000154227.13	0.07	55.295	-5.717	0
PERP	ENSG00000112378.11	16.72	928.912	-5.714	0
CLIC3	ENSG00000169583.12	1.17	111.805	-5.7	0
PROM2	ENSG00000155066.15	0.2	60.751	-5.685	0
S100A7	ENSG00000143556.8	0.13	56.566	-5.671	6.49e-98
SCNN1A	ENSG00000111319.12	0.29	64.286	-5.661	0
PLA2G4E	ENSG00000188089.13	0	49.509	-5.658	0
SH3RF2	ENSG00000156463.17	0.11	54.835	-5.653	0
C6orf132	ENSG00000188112.8	0.2	58.975	-5.643	0
KRT7	ENSG00000135480.14	0.56	75.178	-5.61	5.83e-269
KCNK7	ENSG00000173338.12	0.43	68.683	-5.607	0
MT4	ENSG00000102891.3	0	47.631	-5.604	2.64e-195
C2orf54	ENSG00000172478.17	0.01	47.454	-5.584	0
KLK10	ENSG00000129451.11	0.12	52.35	-5.574	1.06e-318
CCDC64B	ENSG00000162069.14	0.08	50.315	-5.57	0
KLK1	ENSG00000167748.10	0.52	70.739	-5.561	0
GGT6	ENSG00000167741.10	0.01	46.555	-5.557	0
ANO9	ENSG00000185101.12	0.81	83.754	-5.549	0
FGFBP1	ENSG00000137440.4	0.01	46.254	-5.548	6.44e-297
SDR16C5	ENSG00000170786.12	0.03	47.189	-5.548	0
DUOX1	ENSG00000137857.17	0.48	67.246	-5.527	0
LAMB4	ENSG00000091128.12	0.11	49.893	-5.519	0
SDR9C7	ENSG00000170426.1	0.01	45.089	-5.512	0
AC055736.3	ENSG00000281194.1	0	43.876	-5.488	8.42e-63
NIPAL4	ENSG00000172548.14	0.14	50.091	-5.486	0
COL7A1	ENSG00000114270.15	2.98	175.757	-5.473	0
CSTA	ENSG00000121552.3	4.98	263.89	-5.469	3.45e-292
ESRP2	ENSG00000103067.11	0.14	48.76	-5.448	0
PPP1R14C	ENSG00000198729.4	0.77	75.365	-5.431	0
LCE2A	ENSG00000187173.3	0.49	63.19	-5.429	1.08e-203
ALS2CL	ENSG00000178038.16	1.19	92.802	-5.421	0
TGM1	ENSG00000092295.11	0.39	58.276	-5.414	0
S100P	ENSG00000163993.6	0.32	55.245	-5.413	0
GRHL1	ENSG00000134317.17	0.54	64.219	-5.404	0
CTD-2619J13.13	ENSG00000268307.1	0	40.87	-5.388	0
CYP4F22	ENSG00000171954.12	0.05	42.964	-5.388	0
ARHGEF4	ENSG00000136002.16	0.7	69.881	-5.382	0
IL36RN	ENSG00000136695.14	0.01	40.176	-5.349	0
GRB7	ENSG00000141738.13	0.12	44.441	-5.342	0
PPP1R13L	ENSG00000104881.14	4.96	239.577	-5.335	0
TMEM184A	ENSG00000164855.15	0.06	41.521	-5.326	0
LCE1F	ENSG00000240386.3	0	38.735	-5.312	1.49e-258
ANKRD35	ENSG00000198483.12	0.22	47.135	-5.302	0
JUP	ENSG00000173801.16	18.581	768.818	-5.297	0
SPTSSB	ENSG00000196542.8	0.03	38.696	-5.268	0
VIPR1	ENSG00000114812.12	0.19	44.626	-5.261	0
CES4A	ENSG00000172824.14	0.34	50.141	-5.254	0
RP4-737E23.2	ENSG00000230387.2	0	36.726	-5.237	0
LCE1D	ENSG00000172155.9	0	36.62	-5.233	5.77e-197
C1orf106	ENSG00000163362.10	0.33	48.746	-5.225	0
TGM5	ENSG00000104055.14	0.04	37.54	-5.212	0
GRHL3	ENSG00000158055.15	0.09	38.935	-5.195	0
EGFR	ENSG00000146648.15	0.52	54.63	-5.194	0
DLX3	ENSG00000064195.7	0.07	37.965	-5.187	0
HSD11B2	ENSG00000176387.6	0.7	60.915	-5.187	0
RNF39	ENSG00000204618.8	0.31	46.52	-5.181	0
PPP1R1B	ENSG00000131771.13	0.26	44.125	-5.162	4.61e-318
PRODH	ENSG00000100033.16	1.27	79.759	-5.153	0
GPR87	ENSG00000138271.5	0	34.564	-5.152	0
CYP3A5	ENSG00000106258.13	0.29	44.79	-5.15	0
TINCR	ENSG00000223573.6	0.42	48.834	-5.133	0
FAM25G	ENSG00000189090.7	0	34.035	-5.131	0
CBLC	ENSG00000142273.10	0.01	34.22	-5.124	0
FAM83C	ENSG00000125998.7	0	33.445	-5.106	0
FGFR2	ENSG00000066468.20	0.15	38.215	-5.092	0
TPSAB1	ENSG00000172236.16	1.69	90.76	-5.092	8.57e-304
FOXN1	ENSG00000109101.7	0	32.945	-5.085	0
LCE3D	ENSG00000163202.4	0	32.947	-5.085	7.9e-199
BPIFC	ENSG00000184459.8	0	32.714	-5.075	0
SYTL1	ENSG00000142765.17	2.7	123.446	-5.072	0
TPSB2	ENSG00000197253.13	1.48	81.996	-5.065	3.56e-269
CLCA2	ENSG00000137975.7	0.09	35.404	-5.062	0
OVOL1	ENSG00000172818.9	0.05	33.935	-5.056	0
GABRE	ENSG00000102287.16	0.26	40.8	-5.052	0
GJB6	ENSG00000121742.15	0.11	35.62	-5.044	8.8e-202
IGFL2	ENSG00000204866.8	0.21	38.709	-5.036	0
SERPINB2	ENSG00000197632.8	0.28	40.9	-5.033	1.59e-311
CA12	ENSG00000074410.13	1.58	83.374	-5.031	0
S100A2	ENSG00000196754.10	5.64	213.559	-5.014	3.82e-186
FAM25BP	ENSG00000273225.4	0	31.115	-5.005	0
AADACL2	ENSG00000197953.5	0	30.944	-4.997	0
GSDMA	ENSG00000167914.10	0.26	39.22	-4.996	0
PLEKHG5	ENSG00000171680.20	1.44	76.787	-4.995	0
AIM1L	ENSG00000176092.13	0.22	37.875	-4.994	0
IL22RA1	ENSG00000142677.3	0.08	32.514	-4.956	0
FABP4	ENSG00000170323.8	1.66	80.764	-4.942	1.9e-191
RDH12	ENSG00000139988.9	0.77	53.271	-4.938	0
CPA4	ENSG00000128510.10	0.25	36.931	-4.923	0
STAC2	ENSG00000141750.6	0.1	32.22	-4.916	9.44e-316
ADGRF4	ENSG00000153294.11	0.01	29.171	-4.901	0
SPINT2	ENSG00000167642.12	7.91	265.045	-4.9	0
GSDMC	ENSG00000147697.8	0.12	32.241	-4.891	0
ADIRF	ENSG00000148671.13	4.3	155.61	-4.885	0
EPN3	ENSG00000049283.17	0.05	29.74	-4.872	0
PGLYRP3	ENSG00000159527.3	0	28.22	-4.869	0
AP1M2	ENSG00000129354.11	0.16	32.239	-4.841	0
SLC39A2	ENSG00000165794.9	0.06	29.25	-4.835	0
PLLP	ENSG00000102934.9	1.78	78.004	-4.829	0
GJB4	ENSG00000189433.5	0	27.31	-4.823	0
PTK6	ENSG00000101213.6	0.65	45.594	-4.82	0
CRB3	ENSG00000130545.15	0.24	33.835	-4.812	0
TMEM45A	ENSG00000181458.10	15.02	448.759	-4.811	0
RORA	ENSG00000069667.15	1.07	57.08	-4.81	0
DSG3	ENSG00000134757.4	0.01	27.285	-4.808	0
CWH43	ENSG00000109182.11	0	26.855	-4.8	0
PLA2G2A	ENSG00000188257.10	1.37	63.893	-4.775	5.56e-160
RP3-523K23.2	ENSG00000261116.1	0.01	26.515	-4.768	0
EPS8L1	ENSG00000131037.14	9.45	283.518	-4.767	0
AHNAK2	ENSG00000185567.6	7.91	239.826	-4.756	3.15e-283
BBOX1	ENSG00000129151.8	0.07	27.864	-4.754	0
CYP4B1	ENSG00000142973.12	0.04	26.685	-4.734	0
IL20RA	ENSG00000016402.12	0.03	26.4	-4.733	0
DUSP1	ENSG00000120129.5	20.74	570.288	-4.716	0
GJA1	ENSG00000152661.7	7.01	209.331	-4.715	0
ZBTB16	ENSG00000109906.13	0.13	28.635	-4.713	0
TNFRSF25	ENSG00000215788.9	1.83	72.985	-4.708	0
ATG9B	ENSG00000181652.18	1	51.22	-4.707	0
FAM25C	ENSG00000276430.2	0	24.905	-4.695	0
AC055736.2	ENSG00000280966.1	0	24.888	-4.694	2.61e-66
ATP2C2	ENSG00000064270.12	0.16	28.994	-4.692	0
MYH11	ENSG00000133392.16	1.51	63.586	-4.685	1.14e-316
MST1R	ENSG00000164078.12	0.95	48.534	-4.667	0
TNNT2	ENSG00000118194.18	0.06	25.881	-4.664	0
CD24	ENSG00000272398.5	1.31	57.386	-4.66	1.05e-246
PLEKHN1	ENSG00000187583.10	0.56	38.21	-4.652	0
PI16	ENSG00000164530.13	0.29	31.15	-4.639	4.36e-181
DGAT2	ENSG00000062282.14	4.26	129.462	-4.632	0
SIK1	ENSG00000142178.7	0.86	45.064	-4.63	2.44e-240
DNASE1L2	ENSG00000167968.12	0.35	32.365	-4.627	0
SDC1	ENSG00000115884.10	13.17	347.916	-4.622	1.68e-317
ARHGAP40	ENSG00000124143.10	0.02	24.075	-4.62	0
SCNN1B	ENSG00000168447.10	0.29	30.686	-4.618	0
PPP2R2C	ENSG00000074211.13	0.06	24.765	-4.603	0
HAL	ENSG00000084110.10	0.04	24.256	-4.602	0
IL1RN	ENSG00000136689.18	3.42	105.415	-4.59	0
FAT2	ENSG00000086570.12	0.18	27.34	-4.586	0
C1orf116	ENSG00000182795.12	0.22	28.286	-4.585	0
EFNA3	ENSG00000143590.13	2.85	90.791	-4.575	0
CTD-2396E7.11	ENSG00000275234.1	0.14	26.07	-4.57	0
MEG3	ENSG00000214548.14	1.11	48.995	-4.566	1.20e-315
ADIRF-AS1	ENSG00000272734.1	1.18	50.211	-4.554	0
ELF3	ENSG00000163435.15	0.19	26.936	-4.553	0
ADAM33	ENSG00000149451.17	0.35	30.629	-4.55	0
CASZ1	ENSG00000130940.14	1.2	50.275	-4.543	0
TNXB	ENSG00000168477.17	2.05	70.121	-4.543	0
RIC3	ENSG00000166405.14	0.2	26.93	-4.541	0
SPRR4	ENSG00000184148.3	0	22.223	-4.537	4.49e-166
SERPINB12	ENSG00000166634.6	0	21.78	-4.51	0
SDCBP2	ENSG00000125775.14	1.97	66.59	-4.508	0
PAK6	ENSG00000137843.11	0.15	24.911	-4.494	0
SOX15	ENSG00000129194.7	0.54	33.634	-4.491	0
CKMT1A	ENSG00000223572.9	0.51	32.905	-4.489	1.08e-278
CARD18	ENSG00000255501.1	0	21.295	-4.479	0
TMPRSS13	ENSG00000137747.14	0.39	29.845	-4.472	8.15e-277
TUBA4A	ENSG00000127824.13	9.51	227.637	-4.443	4.73e-317
LYPD2	ENSG00000197353.3	0	20.644	-4.436	0
RP11-164P12.5	ENSG00000278978.1	0.47	30.685	-4.43	0
MSMB	ENSG00000263639.5	0	20.54	-4.429	9.96e-277
ALDH3A1	ENSG00000108602.17	0.37	28.215	-4.414	0
EFS	ENSG00000100842.12	1.31	48.245	-4.414	8.08e-271
IGFL3	ENSG00000188624.2	0	20.309	-4.413	0
LAMA3	ENSG00000053747.15	0.9	39.251	-4.405	0
CHMP4C	ENSG00000164695.4	0.11	22.295	-4.391	0
ITGB4	ENSG00000132470.13	7.35	174.223	-4.391	2e-307
SPINT1	ENSG00000166145.14	5.94	144.061	-4.386	4.56e-308
MFSD2A	ENSG00000168389.17	3.72	97.022	-4.376	0
ESPN	ENSG00000187017.14	1.6	52.639	-4.367	8.85e-304
TPRG1	ENSG00000188001.9	0.64	32.81	-4.366	0
GYLTL1B	ENSG00000165905.16	0.3	25.725	-4.362	0
BSPRY	ENSG00000119411.10	0.27	24.931	-4.352	0
AKR1C2	ENSG00000151632.16	0.6	31.656	-4.351	0
SAA1	ENSG00000173432.10	0.64	32.456	-4.35	6.89e-161
MT1X	ENSG00000187193.8	65.018	1340.49	-4.345	6.23e-308
ELMOD1	ENSG00000110675.12	0.03	19.915	-4.344	0
RP11-365O16.6	ENSG00000237101.1	0.1	21.19	-4.334	0
EPS8L2	ENSG00000177106.14	4.84	116.375	-4.329	0
EPHA1	ENSG00000146904.8	0.73	33.73	-4.327	0
TFCP2L1	ENSG00000115112.7	0.13	21.52	-4.317	0
RNA5SP216	ENSG00000251920.1	0	18.799	-4.307	2.18e-98
PLA2G4B	ENSG00000243708.8	1.21	42.71	-4.306	0
RP11-498E2.9	ENSG00000269970.1	0	18.765	-4.305	0
HBA1	ENSG00000206172.8	4.8	113.538	-4.304	7.44e-191
GRHL2	ENSG00000083307.10	0.01	18.925	-4.302	0
ABHD12B	ENSG00000131969.14	0.34	25.38	-4.299	2.7e-282
BARX2	ENSG00000043039.6	0.16	21.75	-4.294	0
IL18	ENSG00000150782.11	4.91	114.88	-4.293	0
TP53AIP1	ENSG00000120471.14	0.05	19.535	-4.29	0
ELOVL4	ENSG00000118402.5	0.66	31.335	-4.284	0
CEBPA	ENSG00000245848.2	3.69	90.239	-4.282	0
TTC22	ENSG00000006555.10	0.17	21.725	-4.28	0
C10orf99	ENSG00000188373.4	0	18.37	-4.276	6.28e-211
TMEM45B	ENSG00000151715.7	0.05	19.295	-4.273	0
IL34	ENSG00000157368.10	2.01	56.974	-4.268	0
ELN	ENSG00000049540.16	2.39	64.25	-4.267	2.75e-225
SLC15A1	ENSG00000088386.15	0.01	18.425	-4.266	0
ZG16B	ENSG00000162078.11	0.51	28.054	-4.266	0
LCE1E	ENSG00000186226.8	0	18.215	-4.264	1.57e-221
MEGF6	ENSG00000162591.15	2.05	57.38	-4.259	0
CLEC2A	ENSG00000188393.8	0	18.115	-4.257	0
KLF8	ENSG00000102349.14	0.43	26.34	-4.257	0
KRT31	ENSG00000094796.4	0	18.075	-4.254	2.09e-224
HOXA9	ENSG00000078399.15	0.39	25.51	-4.253	0
SLC46A2	ENSG00000119457.7	0.08	19.545	-4.25	0
SCARA5	ENSG00000168079.16	0.27	23.07	-4.244	3.93e-294
F3	ENSG00000117525.13	1.81	52.211	-4.243	0
MMP28	ENSG00000271447.5	0.7	30.995	-4.234	0
CLEC3B	ENSG00000163815.5	4.6	103.314	-4.219	1.44e-277
EHF	ENSG00000135373.12	0.2	21.265	-4.214	0
AL442127.1	ENSG00000278371.2	0	17.505	-4.21	4.54e-79
LTB4R	ENSG00000213903.8	3.36	79.505	-4.207	0
IL17RE	ENSG00000163701.18	1.47	44.404	-4.2	0
TMSB4XP6	ENSG00000230043.1	0	17.36	-4.198	4.52e-31
CH507-42P11.8	ENSG00000275993.2	6.99	144.436	-4.186	6.04e-299
TRIM7	ENSG00000146054.17	1.38	42.165	-4.181	0
IL36G	ENSG00000136688.10	0	16.95	-4.166	4.11e-321
FAM83B	ENSG00000168143.8	0.01	17.01	-4.156	0
CLDN5	ENSG00000184113.9	3.25	74.594	-4.153	0
AKR1C1	ENSG00000187134.12	1.09	36.126	-4.151	1.28e-305
CH17-360D5.2	ENSG00000276850.4	0	16.76	-4.151	0
IRX4	ENSG00000113430.9	0.01	16.81	-4.14	0
IRX2	ENSG00000170561.12	0.26	21.195	-4.139	0
ANK3	ENSG00000151150.20	0.49	25.145	-4.133	0
SH2D3A	ENSG00000125731.12	0.7	28.784	-4.131	0
NMU	ENSG00000109255.11	0.38	23.12	-4.127	0
PLAGL1	ENSG00000118495.18	1.61	44.555	-4.125	0
WISP2	ENSG00000064205.10	6.87	135.974	-4.121	2.24e-173
RORC	ENSG00000143365.16	0.25	20.559	-4.108	0
CA6	ENSG00000131686.14	0.05	17.05	-4.104	1.31e-207
ATP13A4	ENSG00000127249.14	0.08	17.56	-4.103	0
MMP7	ENSG00000137673.8	0.27	20.795	-4.101	1.34e-243
TPTEP1	ENSG00000100181.21	0.55	25.52	-4.097	0
GALNT15	ENSG00000131386.17	0.38	22.565	-4.094	2.63e-226
ENDOU	ENSG00000111405.8	0.08	17.435	-4.093	0
ZNF273	ENSG00000198039.11	1.96	49.475	-4.092	0
GDPD2	ENSG00000130055.13	0.02	16.375	-4.09	0
LYPD5	ENSG00000159871.14	1.38	39.471	-4.088	1.62e-316
PLA2G4D	ENSG00000159337.6	0.01	16.105	-4.082	0
SULT1E1	ENSG00000109193.10	0	15.925	-4.081	1.95e-314
IGSF9	ENSG00000085552.16	0.08	17.27	-4.08	0
F2RL1	ENSG00000164251.4	0.53	24.864	-4.079	0
LTB4R2	ENSG00000213906.9	0.93	31.505	-4.074	0
MYCL	ENSG00000116990.10	0.99	32.481	-4.072	0
HCAR2	ENSG00000182782.7	0.22	19.505	-4.071	0
CKMT1B	ENSG00000237289.9	0.89	30.75	-4.07	9.46e-218
C3orf52	ENSG00000114529.12	1.3	37.18	-4.053	0
CDC42BPG	ENSG00000171219.8	0.86	29.88	-4.053	0
UNC93A	ENSG00000112494.9	0	15.475	-4.042	0
LIPM	ENSG00000173239.13	0.04	16.11	-4.04	0
MUC15	ENSG00000169550.12	0.02	15.745	-4.037	7.32e-270
RASAL1	ENSG00000111344.11	0.36	21.251	-4.032	0
EXPH5	ENSG00000110723.11	0.07	16.415	-4.025	0
ABCA12	ENSG00000144452.14	0.02	15.535	-4.019	0
ELMO3	ENSG00000102890.14	0.77	27.634	-4.016	0
CCDC3	ENSG00000151468.10	2.24	51.351	-4.014	0
PTGS1	ENSG00000095303.14	2.63	57.559	-4.012	9.75e-316
MFAP4	ENSG00000166482.11	5.63	105.587	-4.007	1.37e-228
NR1D1	ENSG00000126368.5	12.35	213.522	-4.006	0
FAM84A	ENSG00000162981.13	0.52	23.429	-4.006	0
ZBTB7C	ENSG00000184828.9	0.19	17.89	-3.989	0
PER1	ENSG00000179094.13	19.26	319.538	-3.984	0
PERM1	ENSG00000187642.9	0.66	25.14	-3.977	0
TACC2	ENSG00000138162.17	5.45	99.601	-3.963	0
HNRNPA1P33	ENSG00000213412.3	0.05	15.27	-3.954	0
CYSRT1	ENSG00000197191.4	0.68	24.935	-3.948	0
ASPG	ENSG00000166183.15	0.08	15.6	-3.942	0
XG	ENSG00000124343.12	1.05	30.471	-3.94	0
AC025335.1	ENSG00000179859.7	2.28	49.08	-3.932	0
CNKSR1	ENSG00000142675.17	0.6	22.835	-3.897	0
RP11-532F12.5	ENSG00000261183.5	0.94	27.834	-3.894	0
DIO3OS	ENSG00000258498.6	0.13	15.75	-3.89	0
KDF1	ENSG00000175707.8	0.07	14.79	-3.883	0
CCDC64	ENSG00000135127.11	3.44	64.31	-3.879	0
TNNI2	ENSG00000130598.15	0.97	27.99	-3.879	8.21e-286
RP11-334J6.7	ENSG00000176868.2	0.06	14.57	-3.877	1.03e-106
PALMD	ENSG00000099260.10	1.95	42.285	-3.875	0
MALAT1	ENSG00000251562.7	24.57	371.134	-3.863	0
GPT	ENSG00000167701.13	0.31	18.03	-3.861	0
CRACR2B	ENSG00000177685.16	1.43	34.175	-3.856	2.07e-271
BCL11A	ENSG00000119866.20	0.88	26.135	-3.851	0
DENND2C	ENSG00000175984.14	0.33	18.12	-3.846	0
PLA2G2F	ENSG00000158786.4	0	13.365	-3.844	0
ELL3	ENSG00000128886.11	1.16	29.945	-3.841	0
ETS2	ENSG00000157557.11	9.61	150.414	-3.835	0
ASS1	ENSG00000130707.17	4.48	77.141	-3.834	5.97e-319
GSTO2	ENSG00000065621.14	0.58	21.465	-3.83	0
GPX2	ENSG00000176153.11	0.08	14.345	-3.829	1.16e-276
LRP4	ENSG00000134569.9	3.02	56.034	-3.827	3.18e-312
MPZL3	ENSG00000160588.9	0.75	23.76	-3.823	0
GSTM1	ENSG00000134184.12	1.24	30.652	-3.821	3.26e-11
NEBL	ENSG00000078114.18	0.17	15.52	-3.82	0
TUFT1	ENSG00000143367.15	5.36	88.735	-3.819	0
CRABP2	ENSG00000143320.8	8.06	126.794	-3.818	1.71e-175
FAM83G	ENSG00000188522.14	2.73	51.59	-3.818	0
TMEM79	ENSG00000163472.18	5.77	94.346	-3.816	0
MAPK13	ENSG00000156711.16	3.29	59.249	-3.812	0
NMNAT3	ENSG00000163864.14	0.42	18.89	-3.808	0
AZGP1	ENSG00000160862.12	16.89	249.482	-3.807	1.06e-180
DCN	ENSG00000011465.16	49.319	702.107	-3.805	5.31e-208
MAOA	ENSG00000189221.9	1.38	32.265	-3.805	0
RHOD	ENSG00000173156.6	2.51	47.675	-3.794	1.43e-252
APCDD1	ENSG00000154856.12	6.13	97.423	-3.787	4.19e-191
ACTA2-AS1	ENSG00000180139.11	0.34	17.395	-3.779	1.96e-282
PGLYRP4	ENSG00000163218.14	0	12.67	-3.773	0
C1orf210	ENSG00000253313.5	0.02	12.92	-3.77	0
ABLIM1	ENSG00000099204.18	4.61	75.449	-3.768	0
SPTBN2	ENSG00000173898.11	8.58	129.489	-3.768	1.36e-285
NGEF	ENSG00000066248.14	0.2	15.335	-3.767	2.56e-293
TWIST2	ENSG00000233608.3	1.1	27.575	-3.766	2.26e-306
AC006116.20	ENSG00000267710.5	0.07	13.485	-3.759	0
ALOX12	ENSG00000108839.11	0.14	14.375	-3.753	0
GPRIN2	ENSG00000204175.5	0	12.45	-3.75	0
GPRC5C	ENSG00000170412.16	2.13	41.09	-3.749	4.41e-277
PNPLA1	ENSG00000180316.11	0.02	12.71	-3.749	0
BCL6	ENSG00000113916.17	11.79	168.791	-3.731	0
PHYHIP	ENSG00000168490.13	1.27	29.075	-3.728	0
NTF4	ENSG00000225950.7	0.04	12.73	-3.723	0
GPX3	ENSG00000211445.11	26.541	362.063	-3.721	3.57e-152
FAM153B	ENSG00000182230.11	0.02	12.335	-3.709	0
FAM83F	ENSG00000133477.16	0.03	12.425	-3.704	0
CNN1	ENSG00000130176.7	1.94	37.196	-3.7	2.5e-236
ACKR1	ENSG00000213088.9	4.13	65.584	-3.698	3.74e-236
PVRL1	ENSG00000110400.10	5.69	85.76	-3.697	0
ARHGEF37	ENSG00000183111.11	1.1	26.185	-3.694	5.88e-322
SPNS2	ENSG00000183018.8	2.36	42.47	-3.693	0
KRT73	ENSG00000186049.8	0	11.92	-3.692	0
MPP7	ENSG00000150054.18	0.14	13.68	-3.687	0
CCL14	ENSG00000276409.4	5.3	79.759	-3.68	1.03e-215
SOX21	ENSG00000125285.5	0.01	11.88	-3.673	0
WNT7B	ENSG00000188064.9	0.04	12.255	-3.672	0
EGLN3	ENSG00000129521.13	7.22	102.906	-3.66	4.65e-277
CD207	ENSG00000116031.8	0.25	14.755	-3.656	3.79e-316
KLK13	ENSG00000167759.12	0.21	14.245	-3.655	7.15e-204
C15orf59	ENSG00000205363.5	0.83	21.97	-3.65	3.54e-281
CITED4	ENSG00000179862.6	2.3	40.359	-3.648	3.47e-287
EPB41L4B	ENSG00000095203.14	0.15	13.385	-3.645	0
OSR2	ENSG00000164920.9	0.86	22.24	-3.643	0
SLC5A1	ENSG00000100170.9	0.02	11.725	-3.641	0
CTSG	ENSG00000100448.3	0.41	16.549	-3.638	8.4e-190
LMOD1	ENSG00000163431.12	0.99	23.77	-3.638	1.47e-317
NBEAL2	ENSG00000160796.16	12.2	163.267	-3.637	0
CACNA1H	ENSG00000196557.10	0.73	20.505	-3.636	6.75e-215
TNFAIP8L3	ENSG00000183578.5	0.46	17.065	-3.629	0
RAET1E	ENSG00000164520.11	0.07	12.105	-3.614	0
CGN	ENSG00000143375.14	1.4	28.369	-3.613	0
COBL	ENSG00000106078.17	0.86	21.765	-3.613	1.82e-258
FGF22	ENSG00000070388.11	0.17	13.315	-3.613	0
LINC00302	ENSG00000176075.7	0	11.14	-3.602	1.1e-245
C5orf38	ENSG00000186493.11	0.86	21.525	-3.598	3.51e-203
MUSTN1	ENSG00000272573.5	0.39	15.825	-3.597	0
ST14	ENSG00000149418.10	2.55	41.795	-3.592	2.27e-320
WNT3	ENSG00000108379.9	0.69	19.33	-3.589	0
FAAH2	ENSG00000165591.6	0.3	14.645	-3.589	0
RP13-39P12.3	ENSG00000228748.2	0.72	19.545	-3.578	0
AC021066.1	ENSG00000281415.1	0	10.859	-3.568	5.09e-81
CTD-2540B15.11	ENSG00000267580.1	4.84	68.242	-3.568	1.7e-291
C2orf82	ENSG00000182600.9	0.87	21.155	-3.567	4.79e-118
COL4A5	ENSG00000188153.12	0.56	17.41	-3.561	1.36e-269
PLA2G3	ENSG00000100078.3	0	10.79	-3.559	0
TRPV6	ENSG00000165125.17	0.04	11.245	-3.558	0
ZNF185	ENSG00000147394.18	2.7	42.53	-3.556	0
FERMT1	ENSG00000101311.15	0.05	11.285	-3.548	0
WNK2	ENSG00000165238.16	1.32	26.09	-3.546	1.82e-286
TRPV3	ENSG00000167723.14	0.19	12.82	-3.538	0
NDUFA4L2	ENSG00000185633.10	12.14	151.266	-3.535	4.8e-224
IFFO2	ENSG00000169991.10	10.07	127.207	-3.534	0
EPPK1	ENSG00000261150.2	0.02	10.805	-3.533	0
FAM46B	ENSG00000158246.7	6.83	89.402	-3.529	6.16e-283
TREX2	ENSG00000183479.12	0.36	14.695	-3.529	0
NDRG4	ENSG00000103034.14	1.59	28.759	-3.522	7.49e-252
MPZL2	ENSG00000149573.8	2.13	34.956	-3.522	2.7e-267
RP11-757F18.5	ENSG00000261488.1	0.09	11.525	-3.522	0
PHYHD1	ENSG00000175287.18	3.51	50.765	-3.521	2.01e-299
U47924.27	ENSG00000257084.1	0	10.48	-3.521	0
PYDC1	ENSG00000169900.7	0	10.475	-3.52	0
ESYT3	ENSG00000158220.13	0.16	12.275	-3.517	0
HES2	ENSG00000069812.11	0.2	12.705	-3.514	3.18e-239
FHL1	ENSG00000022267.16	6.88	88.864	-3.511	4.96e-247
NKPD1	ENSG00000179846.8	0.07	11.1	-3.499	0
SERPINB13	ENSG00000197641.11	0.01	10.41	-3.498	3.77e-274
BMP7	ENSG00000101144.12	0.83	19.635	-3.495	3.08e-115
LAMC2	ENSG00000058085.14	0.3	13.635	-3.493	1.87e-288
SPTLC3	ENSG00000172296.12	0.51	15.985	-3.492	0
TMEM125	ENSG00000179178.10	0.05	10.815	-3.492	0
WFDC2	ENSG00000101443.17	1.02	21.7	-3.49	4.17e-139
SLC6A9	ENSG00000196517.11	2.72	40.809	-3.49	1.51e-288
ZC3H12A	ENSG00000163874.8	2.05	33.255	-3.489	0
CIDEA	ENSG00000176194.17	0.03	10.55	-3.487	3.65e-224
DLL1	ENSG00000198719.8	0.94	20.685	-3.483	0
TMEM154	ENSG00000170006.11	0.57	16.56	-3.483	0
CPA3	ENSG00000163751.3	0.26	13.05	-3.479	1.23e-290
CDS1	ENSG00000163624.5	0.24	12.795	-3.476	0
VAV3	ENSG00000134215.15	2.42	37.045	-3.476	4.25e-218
ATP6V1B1	ENSG00000116039.11	1.67	28.68	-3.475	2.35e-258
PLEKHG6	ENSG00000008323.15	0.12	11.45	-3.475	0
ZFP36	ENSG00000128016.5	35.53	404.907	-3.474	6.58e-284
CLDN10	ENSG00000134873.9	0.03	10.395	-3.468	2.04e-230
HSD11B1	ENSG00000117594.9	1.08	21.995	-3.467	6.15e-286
ATG16L2	ENSG00000168010.10	5.89	75.115	-3.466	0
GSTA3	ENSG00000174156.13	0	10.02	-3.462	0
STARD5	ENSG00000172345.13	3.87	52.621	-3.461	0
CYP2W1	ENSG00000073067.13	0.03	10.33	-3.459	0
GOLGA8A	ENSG00000175265.17	5.97	75.376	-3.454	6.94e-251
ABCC3	ENSG00000108846.15	1.3	24.01	-3.443	0
ID4	ENSG00000172201.10	7.31	89.191	-3.44	8.89e-264
