# Supplementary material for: Genomic landscape of the immunogenicity regulation in skin melanomas with diverse tumor mutation burden
Source: Front Immunol. 2022 Oct 28;13:1006665. doi: 10.3389/fimmu.2022.1006665 (PMC9650672; doi:10.3389/fimmu.2022.1006665)
Supplement: Supplementary Table 3 — Gene Ontology enrichment for the top 250 down-regulated genes in primary skin melanoma. [file Table_3.xlsx]

## Sheet: GO_Top 250 down gene_primar mel
Table of top 10 significant p-values and q-values for GO Biological Process 2021
term	p-value	q-value	overlap_genes
regulation of extrinsic apoptotic signaling pathway (GO:2001236)	1.5e-05	0.021034	[TCF7L2, CYLD, SP100, GPER1, STX4, CFLAR, PML]
positive regulation of protein localization to cell periphery (GO:1904377)	4.5e-05	0.032018	[PRKCH, GPER1, WNK3, RHOG, STX4, GNAI1]
maintenance of protein location in nucleus (GO:0051457)	9.9e-05	0.041051	[SP100, SUN1, PML, SYNE1]
response to cytokine (GO:0034097)	0.000116	0.041051	[NUB1, SP100, CALCOCO2, EIF2AK2, ADAR, JAK2, MYD88, PML, RELB]
positive regulation of protein localization to plasma membrane (GO:1903078)	0.000472	0.117755	[PRKCH, GPER1, WNK3, RHOG, STX4]
regulation of protein localization to plasma membrane (GO:1903076)	0.000499	0.117755	[PRKCH, GPER1, STX8, WNK3, RHOG, STX4]
ribosome biogenesis (GO:0042254)	0.000718	0.13399	[RPL4, RPL7A, DDX47, TEX10, DDX31, SURF6, TSC1, EXOSC2, RPL17]
positive regulation of NF-kappaB transcription factor activity (GO:0051092)	0.000756	0.13399	[NFKBIA, PRKCH, UBC, EIF2AK2, RBCK1, NLRC4, CFLAR, MYD88]
positive regulation of insulin secretion (GO:0032024)	0.00126	0.169393	[TCF7L2, GPER1, STX4, SOX4]
type I interferon signaling pathway (GO:0060337)	0.001315	0.169393	[SP100, STAT2, IRF2, ADAR, MYD88]
Table of top 10 significant p-values and q-values for GO Molecular Function 2021
term	p-value	q-value	overlap_genes
cytoskeleton-nuclear membrane anchor activity (GO:0140444)	0.001518	0.347634	[SUN1, SYNE1]
chloride channel inhibitor activity (GO:0019869)	0.006555	0.486691	[STX8, WNK3]
nucleoside-diphosphatase activity (GO:0017110)	0.011085	0.486691	[ENTPD1, NUDT15]
chloride channel regulator activity (GO:0017081)	0.014679	0.486691	[STX8, WNK3]
kinase binding (GO:0019900)	0.030959	0.486691	[CYLD, TCF7L2, SP100, SHC2, PIK3IP1, NEK6, MVP, RHOG, JAK2, USF1, RELB]
transcription cis-regulatory region binding (GO:0000976)	0.043943	0.486691	[DRAP1, TCF7L2, EGR2, MAX, RFX5, IRF2, SOX13, TFEB, ARID5A, ZBTB43, ZNF778, SOX4]
Table of top 10 significant p-values and q-values for GO Cellular Component 2021
term	p-value	q-value	overlap_genes
cytosolic large ribosomal subunit (GO:0022625)	0.004934	0.287491	[RPL4, RPL7A, RPL17, RSL24D1]
large ribosomal subunit (GO:0015934)	0.006334	0.287491	[RPL4, RPL7A, RPL17, RSL24D1]
melanosome membrane (GO:0033162)	0.009457	0.287491	[GPR143, ABCB6]
chitosome (GO:0045009)	0.009457	0.287491	[GPR143, ABCB6]
pigment granule membrane (GO:0090741)	0.009457	0.287491	[GPR143, ABCB6]
ficolin-1-rich granule lumen (GO:1904813)	0.019255	0.487806	[GSDMD, CST3, DYNLT1, MVP, AMPD3]
MLL1 complex (GO:0071339)	0.04154	0.646305	[MAX, TEX10]
MLL1/2 complex (GO:0044665)	0.04154	0.646305	[MAX, TEX10]
nucleolus (GO:0005730)	0.042774	0.646305	[RPL4, DDX47, ARID5A, DDX31, ADAR, PML, SYNE1, RPL7A, NUB1, DIAPH2, NKRF, GPER1, SURF6, EXOSC2, RSL24D1]
melanosome (GO:0042470)	0.047539	0.646305	[GPR143, ABCB6]
