# Supplementary material for: Genomic landscape of the immunogenicity regulation in skin melanomas with diverse tumor mutation burden
Source: Front Immunol. 2022 Oct 28;13:1006665. doi: 10.3389/fimmu.2022.1006665 (PMC9650672; doi:10.3389/fimmu.2022.1006665)
Supplement: Supplementary Table 4 — Gene Ontology enrichment for the top 250 up-regulated genes in metastatic skin melanoma. [file Table_4.xlsx]

## Sheet: GO_Top 250 up genes_metast mela
Table of top 10 significant p-values and q-values for GO Biological Process 2021
term	p-value	q-value	overlap_genes
regulation of immune response (GO:0050776)	1.61207e-26	2.28431e-23	[ITGB2, ICAM3, CD3G, CXCL13, SLA2, CD3E, ITGAL, CD3D, KIR2DL4, SPN, IL4I1, SLAMF6, FCGR1A, LAIR1, CD96, LAG3, CRTAM, SH2D1A, LILRB2, HLA-F, HLA-E, TYROBP, CD8B, CD8A, IRF1, HLA-DRA, KLRD1, CD247, PDCD1, HCST, HLA-DRB1]
cytokine-mediated signaling pathway (GO:0019221)	1.7009e-24	1.20509e-21	[CD86, CXCL9, CIITA, SPI1, ITGB2, SLA, FASLG, IL2RG, SLA2, CXCL13, PSMB10, IL18BP, INPP5D, CCL5, CCL4, IL21R, CCR5, IL12RB1, FCGR1A, GBP1, HLA-DQA1, HLA-DPA1, IL32, HLA-DRB5, IL10RA, TNFRSF9, LILRB2, HLA-F, TNFRSF1B, LILRB4, VAV1, PSMB9, HLA-E, CXCL10, CXCL11, IFNG, LCK, IRF1, IL2RB, HLA-DPB1, XCL2, LTA, CD27, HLA-DRA, IRF8, PTPN6, HLA-DRB1, HLA-DQB1]
antigen receptor-mediated signaling pathway (GO:0050851)	3.60325e-21	1.70194e-18	[ITK, WAS, CD3G, SLA2, CD3E, CD3D, PSMB10, INPP5D, CD38, NCKAP1L, HLA-DQA1, HLA-DPA1, HLA-DRB5, TRAT1, NFAM1, THEMIS, LAX1, PSMB9, ZAP70, PTPRC, LCK, HLA-DPB1, HLA-DRA, CD247, CARD11, HLA-DRB1, HLA-DQB1]
cellular response to interferon-gamma (GO:0071346)	6.84411e-21	2.42452e-18	[GBP5, HLA-DRB5, CIITA, HLA-F, AIF1, HLA-E, IFNG, IRF1, CCL5, CCL4, XCL2, HLA-DPB1, HLA-DRA, IRF8, LGALS9, FCGR1A, IL12RB1, GBP1, HLA-DQA1, HLA-DRB1, GBP4, HLA-DPA1, HLA-DQB1]
regulation of T cell proliferation (GO:0042129)	1.96937e-18	5.58118e-16	[CD86, PLA2G2D, LILRB2, CD3E, TNFRSF1B, AIF1, LILRB4, SPN, IL4I1, HLA-DMB, PTPRC, CD6, CCL5, HLA-DPB1, NCKAP1L, HLA-DRB1, HLA-DPA1, IDO1]
regulation of T cell activation (GO:0050863)	9.80642e-18	2.31595e-15	[SIRPG, CRTAM, LAPTM5, TNFRSF1B, LAX1, CD2, IL4I1, SIT1, LCK, CCL5, TBX21, HLA-DPB1, TNFAIP8L2, TIGIT, HLA-DPA1]
T cell receptor signaling pathway (GO:0050852)	5.34287e-17	1.08155e-14	[ITK, HLA-DRB5, TRAT1, THEMIS, WAS, CD3G, CD3E, CD3D, PSMB10, PSMB9, ZAP70, PTPRC, LCK, INPP5D, HLA-DPB1, HLA-DRA, CD247, CARD11, HLA-DQA1, HLA-DRB1, HLA-DPA1, HLA-DQB1]
positive regulation of lymphocyte proliferation (GO:0050671)	9.72662e-16	1.5314e-13	[CD86, SASH3, CD74, FCRL3, LILRB2, CD3E, AIF1, HLA-E, HLA-DMB, PTPRC, CD6, CCL5, HLA-DPB1, CD38, NCKAP1L, HLA-DPA1]
positive regulation of T cell activation (GO:0050870)	9.72662e-16	1.5314e-13	[CD86, SIRPG, RHOH, LILRB2, CD3E, AIF1, ZAP70, HLA-DMB, PTPRC, CD6, LCK, CCL5, HLA-DPB1, NCKAP1L, LGALS9, HLA-DPA1]
cellular response to cytokine stimulus (GO:0071345)	1.89953e-15	2.69163e-13	[CD86, SELPLG, ITGB2, SLA, FASLG, IL2RG, SLA2, AIF1, IL18BP, INPP5D, CCL5, CCL4, LGALS9, CCR5, IL12RB1, GBP1, GBP4, HLA-DPA1, IL32, GBP5, IL10RA, PYHIN1, TNFRSF1B, VAV1, CXCL10, LCK, IRF1, IL2RB, XCL2, HCLS1, IRF8, PTPN6, PTPN7]
Table of top 10 significant p-values and q-values for GO Molecular Function 2021
term	p-value	q-value	overlap_genes
MHC class II receptor activity (GO:0032395)	7.23436e-10	1.28771e-07	[HLA-DRA, HLA-DOA, HLA-DQA1, HLA-DRB1, HLA-DPA1, HLA-DQB1]
MHC class II protein complex binding (GO:0023026)	3.96155e-08	2.46174e-06	[CD74, HLA-DMA, HLA-DMB, HLA-DRA, HLA-DOA, HLA-DRB1]
MHC protein binding (GO:0042287)	4.14901e-08	2.46174e-06	[CD74, LAG3, CD8B, CD8A, TAP1, LILRB2, HLA-E]
CXCR3 chemokine receptor binding (GO:0048248)	1.1801e-07	5.25146e-06	[CXCL10, CXCL11, CXCL9, CXCL13]
chemokine activity (GO:0008009)	1.54845e-06	4.08049e-05	[CXCL10, CXCL9, CXCL11, CCL5, CCL4, XCL2, CXCL13]
cytokine receptor activity (GO:0004896)	1.56074e-06	4.08049e-05	[CD74, XCR1, CXCR3, IL10RA, IL2RB, IL21R, CCR5, IL2RG, IL12RB1]
MHC class I protein binding (GO:0042288)	1.60469e-06	4.08049e-05	[CD8B, CD8A, TAP1, LILRB2, HLA-E]
chemokine receptor binding (GO:0042379)	2.76931e-06	6.16172e-05	[CXCL10, CXCL9, CXCL11, CCL5, CCL4, XCL2, CXCL13]
CXCR chemokine receptor binding (GO:0045236)	4.99045e-05	0.000987	[CXCL10, CXCL9, CXCL11, CXCL13]
CD4 receptor binding (GO:0042609)	0.000103169	0.00166946	[CD74, LCK, HLA-DRB1]
Table of top 10 significant p-values and q-values for GO Cellular Component 2021
term	p-value	q-value	overlap_genes
MHC protein complex (GO:0042611)	1.28653e-18	1.5181e-16	[HLA-DRB5, HLA-DMA, HLA-DMB, HLA-DPB1, HLA-DRA, HLA-F, HLA-DOA, HLA-DQA1, HLA-DRB1, HLA-E, HLA-DPA1, HLA-DQB1]
MHC class II protein complex (GO:0042613)	2.15109e-17	1.26914e-15	[HLA-DRB5, HLA-DMA, HLA-DMB, HLA-DPB1, HLA-DRA, HLA-DOA, HLA-DQA1, HLA-DRB1, HLA-DPA1, HLA-DQB1]
T cell receptor complex (GO:0042101)	2.52577e-13	9.93469e-12	[ZAP70, CD8B, CD8A, TRAT1, CD3G, CD247, CD3E, CD3D]
lumenal side of endoplasmic reticulum membrane (GO:0098553)	8.37556e-13	1.97663e-11	[CD74, HLA-DRB5, HLA-DPB1, HLA-DRA, HLA-F, HLA-DQA1, HLA-DRB1, HLA-DPA1, HLA-E, HLA-DQB1]
integral component of lumenal side of endoplasmic reticulum membrane (GO:0071556)	8.37556e-13	1.97663e-11	[CD74, HLA-DRB5, HLA-DPB1, HLA-DRA, HLA-F, HLA-DQA1, HLA-DRB1, HLA-DPA1, HLA-E, HLA-DQB1]
integral component of plasma membrane (GO:0005887)	1.44731e-10	2.84638e-09	[CD84, NCF1, ICAM3, CD3G, FASLG, CD3E, GPR174, SPN, SIT1, CD37, CCR5, HLA-DPA1, CD53, CD96, FCRL3, TYROBP, CD8B, CD8A, SELPLG, KCNA3, CXCR6, IL2RG, KIR2DL4, CXCR3, BTLA, NCKAP1L, IL12RB1, FCGR1A, S1PR4, HLA-DQA1, P2RY10, XCR1, CD72, TRAT1, TNFRSF9, LAPTM5, NKG7, LILRB2, LILRB4, CD2, PTPRC, CD6, CD5, IL2RB, CD27, HLA-DRA, KLRD1, EVI2B, HLA-DRB1]
clathrin-coated endocytic vesicle membrane (GO:0030669)	8.99184e-10	1.51577e-08	[CD74, HLA-DRB5, HLA-DPB1, HLA-DRA, CD3G, FCGR1A, CD3D, HLA-DQA1, HLA-DRB1, HLA-DPA1, HLA-DQB1]
ER to Golgi transport vesicle membrane (GO:0012507)	1.14886e-09	1.6547e-08	[CD74, HLA-DRB5, HLA-DPB1, HLA-DRA, HLA-F, HLA-DQA1, HLA-DRB1, HLA-DPA1, HLA-E, HLA-DQB1]
coated vesicle membrane (GO:0030662)	1.38888e-09	1.6547e-08	[CD74, HLA-DRB5, HLA-DPB1, HLA-DRA, HLA-F, HLA-DQA1, HLA-DRB1, HLA-DPA1, HLA-E, HLA-DQB1]
endocytic vesicle membrane (GO:0030666)	1.40229e-09	1.6547e-08	[CD74, HLA-DRB5, TAP1, CD3G, HLA-F, CD3D, HLA-E, HLA-DPB1, HLA-DRA, CLEC4E, FCGR1A, HLA-DQA1, HLA-DRB1, HLA-DPA1, HLA-DQB1]
