# Supplementary material for: Genomic landscape of the immunogenicity regulation in skin melanomas with diverse tumor mutation burden
Source: Front Immunol. 2022 Oct 28;13:1006665. doi: 10.3389/fimmu.2022.1006665 (PMC9650672; doi:10.3389/fimmu.2022.1006665)
Supplement: Supplementary Table 5 — Gene Ontology enrichment for the top 250 down-regulated genes in metastatic skin melanoma. [file Table_5.xlsx]

## Sheet: GO_Top 250 down genes_meta mela
Table of top 10 significant p-values and q-values for GO Biological Process 2021
term	p-value	q-value	overlap_genes
regulation of extrinsic apoptotic signaling pathway (GO:2001236)	1.4e-05	0.020453	[TCF7L2, CYLD, SP100, GPER1, STX4, CFLAR, PML]
positive regulation of protein localization to cell periphery (GO:1904377)	4.4e-05	0.031245	[PRKCH, GPER1, WNK3, RHOG, STX4, GNAI1]
maintenance of protein location in nucleus (GO:0051457)	9.7e-05	0.03974	[SP100, SUN1, PML, SYNE1]
response to cytokine (GO:0034097)	0.000112	0.03974	[NUB1, SP100, CALCOCO2, EIF2AK2, ADAR, JAK2, MYD88, PML, RELB]
positive regulation of protein localization to plasma membrane (GO:1903078)	0.000463	0.115048	[PRKCH, GPER1, WNK3, RHOG, STX4]
regulation of protein localization to plasma membrane (GO:1903076)	0.000488	0.115048	[PRKCH, GPER1, STX8, WNK3, RHOG, STX4]
ribosome biogenesis (GO:0042254)	0.000698	0.130268	[RPL4, RPL7A, DDX47, TEX10, DDX31, SURF6, TSC1, EXOSC2, RPL17]
positive regulation of NF-kappaB transcription factor activity (GO:0051092)	0.000737	0.130268	[NFKBIA, PRKCH, UBC, EIF2AK2, RBCK1, NLRC4, CFLAR, MYD88]
positive regulation of insulin secretion (GO:0032024)	0.001241	0.166065	[TCF7L2, GPER1, STX4, SOX4]
type I interferon signaling pathway (GO:0060337)	0.001292	0.166065	[SP100, STAT2, IRF2, ADAR, MYD88]
Table of top 10 significant p-values and q-values for GO Molecular Function 2021
term	p-value	q-value	overlap_genes
cytoskeleton-nuclear membrane anchor activity (GO:0140444)	0.001506	0.340369	[SUN1, SYNE1]
chloride channel inhibitor activity (GO:0019869)	0.006504	0.478535	[STX8, WNK3]
nucleoside-diphosphatase activity (GO:0017110)	0.011	0.478535	[ENTPD1, NUDT15]
chloride channel regulator activity (GO:0017081)	0.014568	0.478535	[STX8, WNK3]
transcription cis-regulatory region binding (GO:0000976)	0.042849	0.478535	[DRAP1, TCF7L2, EGR2, MAX, RFX5, IRF2, SOX13, TFEB, ARID5A, ZBTB43, ZNF778, SOX4]
transcription regulatory region nucleic acid binding (GO:0001067)	0.04991	0.478535	[TCF7L2, EGR2, SOX13, TFEB, ARID5A, SOX4]
Table of top 10 significant p-values and q-values for GO Cellular Component 2021
term	p-value	q-value	overlap_genes
cytosolic large ribosomal subunit (GO:0022625)	0.004865	0.285286	[RPL4, RPL7A, RPL17, RSL24D1]
large ribosomal subunit (GO:0015934)	0.006246	0.285286	[RPL4, RPL7A, RPL17, RSL24D1]
melanosome membrane (GO:0033162)	0.009384	0.285286	[GPR143, ABCB6]
chitosome (GO:0045009)	0.009384	0.285286	[GPR143, ABCB6]
pigment granule membrane (GO:0090741)	0.009384	0.285286	[GPR143, ABCB6]
ficolin-1-rich granule lumen (GO:1904813)	0.018961	0.480343	[GSDMD, CST3, DYNLT1, MVP, AMPD3]
MLL1 complex (GO:0071339)	0.04124	0.641782	[MAX, TEX10]
MLL1/2 complex (GO:0044665)	0.04124	0.641782	[MAX, TEX10]
nucleolus (GO:0005730)	0.041547	0.641782	[RPL4, DDX47, ARID5A, DDX31, ADAR, PML, SYNE1, RPL7A, NUB1, DIAPH2, NKRF, GPER1, SURF6, EXOSC2, RSL24D1]
nuclear lumen (GO:0031981)	0.046674	0.641782	[RPL4, DDX47, ARID5A, DDX31, ADAR, PML, SYNE1, RPL7A, NUB1, DIAPH2, NKRF, GPER1, SURF6, EXOSC2, RSL24D1]
