# Supplementary material for: Genomic landscape of the immunogenicity regulation in skin melanomas with diverse tumor mutation burden
Source: Front Immunol. 2022 Oct 28;13:1006665. doi: 10.3389/fimmu.2022.1006665 (PMC9650672; doi:10.3389/fimmu.2022.1006665)
Supplement: Supplementary Table 6 — Recurrently mutated cancer drivers in skin melanoma, identified using IntOGen analysis. [file Table_6.xlsx]

## Sheet: Sheet1
Genes	Samples mutated	Mutations	Samples (%)
BRAF	220	269	47.21
FAT3	129	191	27.68
NRAS	117	124	25.11
PTPRB	91	118	19.53
TRRAP	61	79	13.09
RGPD3	56	64	12.02
NF1	50	63	10.73
ARID2	48	64	10.3
PRKCB	45	53	9.66
TP53	41	53	8.8
SRGAP3	39	41	8.37
CDKN2A	39	44	8.37
PTEN	36	30	7.73
POLQ	28	29	6.01
PPP6C	28	30	6.01
MAP2K1	26	29	5.58
UBR5	25	30	5.36
IDH1	23	23	4.94
BCL2L12	22	23	4.72
DDX3X	22	21	4.72
KDM5A	21	24	4.51
FANCD2	20	20	4.29
RAC1	20	20	4.29
SF3B1	19	23	4.08
PBRM1	19	22	4.08
KIT	18	17	3.86
ZFX	17	13	3.65
SETD2	17	20	3.65
CRNKL1	16	19	3.43
RAF1	13	14	2.79
CNOT9	13	13	2.79
RB1	12	20	2.58
BRD7	11	10	2.36
CDK4	10	11	2.15
KRAS	9	12	1.93
GNA11	7	10	1.5
TCIRG1	7	9	1.5
HRAS	5	5	1.07
QKI	4	4	0.86
